# Supplementary material for: Myristoylated, alanine-rich C-kinase substrate (MARCKS) regulates toll-like receptor 4 signaling in macrophages
Source: Sci Rep. 2023 Nov 10;13:19562. doi: 10.1038/s41598-023-46266-x (PMC10638260; doi:10.1038/s41598-023-46266-x)
Supplement: Supplementary file 2 — Supplementary Information 2. [file 41598_2023_46266_MOESM2_ESM.xlsx]

## Sheet: Proteins
Supplementary Table 4. Proteins: Significant proteins identified and quantified in each replicate of each experimental condition of the proteomics dataset. Up and Down: Proteins significantly up- and downregulated in the proteomics dataset.
Checked	Protein FDR Confidence: Combined	Master	Accession	Description	Exp. q-value: Combined	Contaminant	Sum PEP Score	Coverage [%]	# Peptides	# PSMs	# Unique Peptides	# AAs	MW [kDa]	calc. pI	Score Sequest HT: Sequest HT	# Peptides (by Search Engine): Sequest HT	Biological Process	Cellular Component	Molecular Function	Pfam IDs	Entrez Gene ID	Gene Symbol	Gene ID	Ensembl Gene ID	Reactome Pathways	WikiPathways	# Protein Pathway Groups	# Razor Peptides	Abundance Ratio: (M81, LPS_1h) / (M81, Unstim)	Abundance Ratio: (M81, LPS_24h) / (M81, Unstim)	Abundance Ratio: (M81, LPS_6h) / (M81, Unstim)	Abundance Ratio: (M81, LPS_1h) / (WT, LPS_1h)	Abundance Ratio: (M81, LPS_24h) / (WT, LPS_24h)	Abundance Ratio: (M81, LPS_6h) / (WT, LPS_6h)	Abundance Ratio: (M81, Unstim) / (WT, Unstim)	Abundance Ratio: (WT, LPS_1h) / (WT, Unstim)	Abundance Ratio: (WT, LPS_24h) / (WT, Unstim)	Abundance Ratio: (WT, LPS_6h) / (WT, Unstim)	Abundance Ratio Adj. P-Value: (M81, LPS_1h) / (M81, Unstim)	Abundance Ratio Adj. P-Value: (M81, LPS_24h) / (M81, Unstim)	Abundance Ratio Adj. P-Value: (M81, LPS_6h) / (M81, Unstim)	Abundance Ratio Adj. P-Value: (M81, LPS_1h) / (WT, LPS_1h)	Abundance Ratio Adj. P-Value: (M81, LPS_24h) / (WT, LPS_24h)	Abundance Ratio Adj. P-Value: (M81, LPS_6h) / (WT, LPS_6h)	Abundance Ratio Adj. P-Value: (M81, Unstim) / (WT, Unstim)	Abundance Ratio Adj. P-Value: (WT, LPS_1h) / (WT, Unstim)	Abundance Ratio Adj. P-Value: (WT, LPS_24h) / (WT, Unstim)	Abundance Ratio Adj. P-Value: (WT, LPS_6h) / (WT, Unstim)	Abundance Ratio Variability [%]: (M81, LPS_1h) / (M81, Unstim)
FALSE	High	Master Protein	Q5SSH7	Zinc finger ZZ-type and EF-hand domain-containing protein 1 OS=Mus musculus OX=10090 GN=Zzef1 PE=1 SV=2	0	FALSE	51.937	5	10	56	10	2924	328.1	6.11	27.4	10	cell-cell signaling;cell cycle OR cell proliferation;protein metabolism;other metabolic processes;developmental processes;other biological processes	other cell component	other molecular function	Pf00569, Pf03256	195018	Zzef1	mmu:195018; Q499C8; Q5SSH7; Q6ZQC5; Q8C710; Q8CI54	ENSMUSG00000055670			0	0	0.945	1.466	1.192	1.021	0.917	0.998	0.936	0.888	1.427	1.076	0.978427	0.942732	0.994634	0.997948	0.827332	0.979945	0.990289	0.991217	0.858329	0.996079	24.18
FALSE	High	Master Protein	Q62523	Zyxin OS=Mus musculus OX=10090 GN=Zyx PE=1 SV=2	0	FALSE	54.985	26	10	103	10	564	60.5	6.4	181.88	10	cell adhesion;cell organization and biogenesis;stress response;signal transduction;other biological processes	plasma membrane;other membranes;cytosol;cytoskeleton;nucleus;other cell component	other molecular function	Pf00412	22793	Zyx	mmu:22793; P70461; Q3UGQ3; Q62523	ENSMUSG00000029860		Integrin-mediated cell adhesion; Focal adhesion	2	0	0.932	1	1.094	0.905	1.361	0.856	1.172	1.089	0.911	1.492	0.972823	0.948189	0.986778	0.867533	0.0994665	0.6973	0.713126	0.703575	0.918784	0.796176	33.04
FALSE	High	Master Protein	Q3UFS0	Protein zyg-11 homolog B OS=Mus musculus OX=10090 GN=Zyg11b PE=1 SV=2	0	FALSE	47.088	15	7	60	7	744	83.9	6.87	96.99	7	protein metabolism;other metabolic processes;other biological processes	other cell component			414872	Zyg11b	B9EID5; mmu:414872; Q148T6; Q3TM33; Q3TMB0; Q3TRM3; Q3UFA3; Q3UFS0; Q80TA0	ENSMUSG00000034636			0	0	0.884	1.359	1.681	1.016	0.925	0.998	0.862	0.755	1.259	0.967	0.912505	0.964447	0.798931	0.997948	0.85847	0.981061	0.884806	0.799873	0.956181	0.968123	51.53
FALSE	High	Master Protein	Q9CQU5	ZW10 interactor OS=Mus musculus OX=10090 GN=Zwint PE=1 SV=1	0	FALSE	21.88	12	2	31	2	252	28.7	8.43	99.36	2	cell cycle OR cell proliferation;cell organization and biogenesis;signal transduction;other biological processes	cytosol;nucleus;other cell component	other molecular function	Pf15556	52696	Zwint	mmu:52696; Q3UYT8; Q91VI4; Q9CQU5; Q9D0W9	ENSMUSG00000019923	Separation of Sister Chromatids; Resolution of Sister Chromatid Cohesion; RHO GTPases Activate Formins; EML4 and NUDC in mitotic spindle formation; Amplification of signal from unattached kinetochores via a MAD2 inhibitory signal		6	0	1	1.876	1.548	1.205	0.852	1.049	0.877	0.671	1.896	1.457	0.98022	0.765224	0.908473	0.9388	0.747188	0.999837	0.977381	0.799873	0.562525	0.912447	28.89
FALSE	High	Master Protein	Q8R060	Protein zwilch homolog OS=Mus musculus OX=10090 GN=Zwilch PE=1 SV=1	0	FALSE	43.615	22	9	67	9	589	66.8	6.02	72.6	9	cell cycle OR cell proliferation;signal transduction;other biological processes	other cell component		Pf09817	68014	Zwilch	mmu:68014; Q8R060; Q9D2E4; Q9D761		RHO GTPases Activate Formins; Resolution of Sister Chromatid Cohesion; Separation of Sister Chromatids; Amplification of signal from unattached kinetochores via a MAD2 inhibitory signal; EML4 and NUDC in mitotic spindle formation		6	0	1.009	1.814	1.674	0.76	1.167	1.121	0.875	0.948	1.011	1.133	0.955579	0.634031	0.673083	0.41069	0.760379	0.91712	0.890333	0.967166	0.998132	0.986465	41.94
FALSE	High	Master Protein	O54692	Centromere/kinetochore protein zw10 homolog OS=Mus musculus OX=10090 GN=Zw10 PE=1 SV=3	0	FALSE	165.238	36	20	283	20	779	88	5.92	611.96	20	cell cycle OR cell proliferation;cell organization and biogenesis;transport;signal transduction;other biological processes	other membranes;cytosol;cytoskeleton;ER/Golgi;nucleus;other cell component		Pf06248	26951	Zw10	mmu:26951; O54692; Q3TIA5; Q3ULW1; Q921H3	ENSMUSG00000032264	Separation of Sister Chromatids; Amplification of signal from unattached kinetochores via a MAD2 inhibitory signal; Resolution of Sister Chromatid Cohesion; RHO GTPases Activate Formins; EML4 and NUDC in mitotic spindle formation; COPI-dependent Golgi-to-ER retrograde traffic		7	0	0.97	1.283	1.209	1.103	0.969	1.081	0.773	0.719	1.297	1.087	0.965717	0.981047	0.994634	0.835661	0.860159	0.948398	0.308495	0.0985438	0.941272	0.987791	34.43
FALSE	High	Master Protein	Q3UHH1	Zinc finger SWIM domain-containing protein 8 OS=Mus musculus OX=10090 GN=Zswim8 PE=1 SV=1	0.002	FALSE	4.29	1	2	10	2	1832	196.9	6.84	9.03	2	protein metabolism;other metabolic processes;other biological processes	cytosol;other cell component	other molecular function		268721	Zswim8	B2RX90; mmu:268721; Q3UHH1; Q5U4B9; Q6PCY6; Q80Y41; Q8CE12; Q8CHC3; Q9D789	ENSMUSG00000021819			0	0	1.366	1.508	1.346	1.582	0.818	1.083	0.633	0.549	1.201	0.81	0.52673	0.931904	0.984752	0.558652	0.801331	0.999837	0.69087	0.551373	0.993334	0.963133	12.29
FALSE	High	Master Protein	Q9R020	Zinc finger Ran-binding domain-containing protein 2 OS=Mus musculus OX=10090 GN=Zranb2 PE=1 SV=2	0	FALSE	34.084	11	3	50	3	330	37.3	9.89	107.49	3	RNA metabolism OR transcription;other metabolic processes	nucleus	nucleic acid binding activity;other molecular function	Pf00641	53861	Zranb2	mmu:53861; Q3TI29; Q3TLF5; Q3TUB7; Q3UD16; Q9R020	ENSMUSG00000028180			0	0	0.552	1.211	0.906	0.566	1.141	0.804	0.955	1.049	0.961	1.429	0.00196726	0.992997	0.823443	0.00278355	0.840612	0.463677	0.99335	0.799873	0.951056	0.876411	23.07
FALSE	High	Master Protein	Q62384	Zinc finger protein ZPR1 OS=Mus musculus OX=10090 GN=Zpr1 PE=1 SV=1	0	FALSE	151.109	47	17	266	17	459	50.7	4.78	603.98	17	cell cycle OR cell proliferation;cell organization and biogenesis;DNA metabolism;RNA metabolism OR transcription;other metabolic processes;developmental processes;other biological processes	nucleus;other cell component	signal transduction activity or receptor binding;other molecular function	Pf03367	22687	Zpr1	mmu:22687; Q62384	ENSMUSG00000032078		EGFR1 signaling pathway	1	0	1.165	1.854	1.576	1.05	1.062	0.886	1	1.009	1.714	1.68	0.106567	0.532353	0.731967	0.953994	0.984249	0.731906	0.973578	0.866706	0.489109	0.528773	27.09
FALSE	High	Master Protein	P56873	Protein ZNRD2 OS=Mus musculus OX=10090 GN=Znrd2 PE=1 SV=1	0	FALSE	43.341	41	4	76	4	199	21.3	5.12	199.55	4				Pf06677	56390	Znrd2	mmu:56390; P56873	ENSMUSG00000079478; ENSMUSG00000118125			0	0	1.063	1.726	1.93	1.04	0.968	0.941	0.956	0.826	1.817	1.985	0.835439	0.700032	0.361267	0.98644	0.912626	0.909002	0.991908	0.88745	0.254454	0.262716	20.27
FALSE	High	Master Protein	Q9QY66	Zinc finger HIT domain-containing protein 2 OS=Mus musculus OX=10090 GN=Znhit2 PE=2 SV=2	0	FALSE	18.713	12	4	24	4	399	42.9	6.3	30.33	4			other molecular function	Pf04438	29805	Znhit2	mmu:29805; Q8C356; Q8VCQ7; Q9QY66	ENSMUSG00000075227			0	0	1.06	1.252	1.221	1.192	1.083	0.922	1.225	1.13	1.173	1.448	0.615917	0.992997	0.99981	0.49372	0.949819	0.844759	0.443239	0.458909	0.998132	0.855437	17.23
FALSE	High	Master Protein	Q8R151	NFX1-type zinc finger-containing protein 1 OS=Mus musculus OX=10090 GN=Znfx1 PE=1 SV=3	0	FALSE	201.848	20	30	205	30	1909	218.7	7.47	281.29	30	cell organization and biogenesis;stress response;other biological processes	other membranes;mitochondrion;nucleus;other cell component	nucleic acid binding activity;other molecular function	Pf13086, Pf13087, Pf20173	98999	Znfx1	A2A5R3; mmu:98999; Q3U016; Q3UD71; Q3UEZ0; Q8R151	ENSMUSG00000039501			0	0	0.938	1.508	2.009	1.169	1.233	1.283	0.934	0.787	1.319	1.668	0.966405	0.906225	0.265235	0.85074	0.479654	0.596937	0.985945	0.845368	0.891337	0.656528	34.93
FALSE	High	Master Protein	Q8R1N0	Zinc finger protein 830 OS=Mus musculus OX=10090 GN=Znf830 PE=1 SV=1	0	FALSE	14.809	13	3	14	3	363	40.6	5.4	4.26	3	cell cycle OR cell proliferation;cell organization and biogenesis;DNA metabolism;RNA metabolism OR transcription;other metabolic processes;stress response;developmental processes;signal transduction;other biological processes	nucleus;other cell component	nucleic acid binding activity;other molecular function	Pf12874	66983	Znf830	mmu:66983; Q3TR52; Q8R1N0; Q9CWV9; Q9CYI6	ENSMUSG00000046010	Formation of TC-NER Pre-Incision Complex; Dual incision in TC-NER; Gap-filling DNA repair synthesis and ligation in TC-NER	mRNA processing	4	0	0.881	1.165	0.961	0.874	1.353	0.786	1.202	1.211	0.96	1.38	0.929102	0.999995	0.928543	0.878204	0.615943	0.704815	0.8158	0.700295	0.997054	0.944422	11.96
FALSE	High	Master Protein	Q8BJ90	Zinc finger protein 771 OS=Mus musculus OX=10090 GN=Znf771 PE=2 SV=1	0	FALSE	13.517	8	2	24	2	317	35.7	8.82	16.06	2	other biological processes	nucleus	nucleic acid binding activity;other molecular function	Pf00096	244216	Znf771	B2RSX6; mmu:244216; Q6P5I0; Q8BJ90	ENSMUSG00000054716			0	0	0.89	1.846	1.68	0.754	1.337	0.684	0.866	1.021	1.196	2.171	0.955579	0.789642	0.836347	0.619066	0.692285	0.425299	0.974826	0.933233	0.993279	0.579264	38.38
FALSE	High	Master Protein	Q9D2D7	Zinc finger protein 687 OS=Mus musculus OX=10090 GN=Znf687 PE=1 SV=1	0	FALSE	19.338	6	4	27	4	1237	130.3	8.12	12.52	4		cytosol;nucleus	nucleic acid binding activity;other molecular function	Pf00096, Pf16622	78266	Znf687	mmu:78266; Q6PAP3; Q6ZPQ9; Q9D2D7	ENSMUSG00000019338			0	0	0.605	0.788	0.889	0.983	1.029	0.909	1.124	0.844	0.721	0.969	0.108446	0.808736	0.884073	0.969878	0.999467	0.910291	0.882385	0.967211	0.812728	0.971125	29.04
FALSE	High	Master Protein	Q61464	Zinc finger protein 638 OS=Mus musculus OX=10090 GN=Znf638 PE=1 SV=2	0	FALSE	108.372	12	18	221	18	1960	218	6.89	231.87	18	RNA metabolism OR transcription;other metabolic processes	nucleus;other cell component	nucleic acid binding activity;other molecular function		18139	Znf638	mmu:18139; Q61464; Q6DFV9; Q8C941	ENSMUSG00000030016		mRNA processing	1	0	0.967	1.7	1.478	0.838	1.188	0.83	1	1.184	1.432	1.718	0.992696	0.793243	0.934451	0.734946	0.691362	0.571737	0.96609	0.527589	0.858329	0.664729	37.02
FALSE	High	Master Protein	Q91VY9	Zinc finger protein 622 OS=Mus musculus OX=10090 GN=Znf622 PE=1 SV=1	0	FALSE	124.884	39	15	195	15	476	53.4	6.1	429	15	stress response;signal transduction;other biological processes	cytosol;ER/Golgi;nucleus;other cell component	nucleic acid binding activity;other molecular function	Pf12756	52521	Znf622	mmu:52521; Q91VY9	ENSMUSG00000052253		mRNA processing	1	0	0.928	1.632	1.654	0.825	1.011	0.947	0.853	1.003	1.492	1.487	0.971771	0.807844	0.627688	0.456212	0.979452	0.909281	0.815019	0.878344	0.789908	0.796147	27.03
FALSE	High	Master Protein	Q80YR4	E3 ubiquitin-protein ligase ZNF598 OS=Mus musculus OX=10090 GN=Znf598 PE=1 SV=1	0	FALSE	49.573	13	8	62	8	908	99.1	8.34	130.95	8	protein metabolism;other metabolic processes;other biological processes	cytosol	translation activity;other molecular function		213753	Znf598	mmu:213753; Q6KAT0; Q80YR4; Q8R3S1	ENSMUSG00000041130			0	0	0.86	1.203	0.998	1	1.173	1	0.768	0.695	0.846	0.783	0.876995	0.996006	0.934451	0.987089	0.803535	0.97262	0.652943	0.59989	0.8552	0.831846	32.01
FALSE	High	Master Protein	Q9DB42	Zinc finger protein 593 OS=Mus musculus OX=10090 GN=Znf593 PE=1 SV=2	0	FALSE	26.773	46	5	51	5	134	15.1	9.55	71.95	5	other biological processes	nucleus	nucleic acid binding activity;other molecular function	Pf12171	68040	Znf593	mmu:68040; Q3UZX2; Q99J54; Q9DB42	ENSMUSG00000028840			0	0	1.194	1.578	1.697	0.952	0.901	0.898	0.846	1.192	1.703	1.794	0.267963	0.829392	0.614356	0.94472	0.619503	0.828783	0.821811	0.425617	0.347196	0.503202	22.19
FALSE	High	Master Protein	Q8BHZ4	Zinc finger protein 592 OS=Mus musculus OX=10090 GN=Znf592 PE=1 SV=3	0	FALSE	6.582	3	2	8	2	1262	137.4	7.96	1.84	2		nucleus	nucleic acid binding activity;other molecular function	Pf00096, Pf16622	233410	Znf592	mmu:233410; Q80XM1; Q8BHZ4	ENSMUSG00000005621			0	0	100	100	100	0.87	1.33	1.007	0.01				1.8529e-16	1.55664e-16	1.66269e-16	0.879656	0.771827	0.979769	2.13711e-16
FALSE	High	Master Protein	Q69Z99	Zinc finger protein 512 OS=Mus musculus OX=10090 GN=Znf512 PE=2 SV=2	0	FALSE	17.633	8	3	22	3	562	63.9	9.51	5.01	3		nucleus	nucleic acid binding activity;other molecular function	Pf00096	269639	Znf512	mmu:269639; Q3U365; Q3UDU3; Q3UJQ0; Q5FWY0; Q69Z99; Q8BJF3	ENSMUSG00000062761			0	0	1.154	0.895	1.118	1.075	0.935	1.003	1.05	1.123	0.915	1.356	0.827207	0.894258	0.987686	0.992919	0.946815	0.979769	0.953654	0.805007	0.982448	0.956405	27.89
FALSE	High	Master Protein	Q8VD12	Zinc finger protein 385A OS=Mus musculus OX=10090 GN=Znf385a PE=1 SV=2	0	FALSE	28.848	23	5	46	5	386	40.4	9.86	43.2	5	cell cycle OR cell proliferation;cell organization and biogenesis;stress response;developmental processes;other biological processes	nucleus;other cell component	nucleic acid binding activity;other molecular function	Pf12874	29813	Znf385a	G3UWA5; mmu:29813; Q8VD12; Q9QY68	ENSMUSG00000000552	Regulation of TP53 Activity through Association with Co-factors; Transcriptional activation of cell cycle inhibitor p21	mRNA processing	3	0	1.133	1.138	1.026	0.962	1.216	0.919	0.887	0.848	1.004	1.051	0.894163	0.989014	0.96341	0.960659	0.810265	0.910291	0.995252	0.974308	0.998132	0.993019	43.63
FALSE	High	Master Protein	Q9R0B7	Zinc finger protein 346 OS=Mus musculus OX=10090 GN=Znf346 PE=1 SV=1	0	FALSE	34.374	24	5	32	5	294	32.7	8.88	40.18	5	other biological processes	nucleus;other cell component	nucleic acid binding activity;other molecular function	Pf12874	26919	Znf346	mmu:26919; Q9R0B7	ENSMUSG00000021481		mRNA processing	1	0	0.855	1.702	1.331	0.836	1.056	0.776	1.074	1.018	1.682	1.814	0.925648	0.836823	0.985393	0.842787	0.994638	0.651195	0.890585	0.934076	0.697395	0.769985	16.63
FALSE	High	Master Protein	Q922H9	Zinc finger protein 330 OS=Mus musculus OX=10090 GN=Znf330 PE=1 SV=1	0	FALSE	25.259	12	3	38	3	316	35.6	6.16	69.11	3		nucleus;other cell component	other molecular function	Pf06524	30932	Znf330	mmu:30932; Q8C389; Q8K2M4; Q922H9	ENSMUSG00000031711			0	0	0.757	1.615	1.543	0.771	1.021	0.855	1.693	1.498	2.462	2.629	0.50053	0.868281	0.907666	0.581752	0.999467	0.741881	0.124816	0.282086	0.19432	0.214304	27.8
FALSE	High	Master Protein	O88291	DBIRD complex subunit ZNF326 OS=Mus musculus OX=10090 GN=Znf326 PE=1 SV=1	0	FALSE	93.473	31	14	176	14	580	65.2	5.19	347.22	14	RNA metabolism OR transcription;other metabolic processes;other biological processes	nucleus;other cell component	nucleic acid binding activity;other molecular function	Pf04988	54367	Znf326	mmu:54367; O88291; Q05DP5; Q3TRI9; Q3UJI3; Q8BSJ5; Q8K1X9; Q9CYG9				0	0	0.914	1.393	1.517	0.812	1.144	0.883	1.153	1.239	1.413	1.975	0.953073	0.949439	0.833842	0.411978	0.788045	0.694071	0.69087	0.157969	0.872443	0.245249	23.26
FALSE	High	Master Protein	Q99LI5	Zinc finger protein 281 OS=Mus musculus OX=10090 GN=Znf281 PE=1 SV=1	0	FALSE	42.774	7	4	49	4	893	96.6	8.56	32.1	4	developmental processes;other biological processes	nucleus	nucleic acid binding activity;other molecular function	Pf00096	226442	Znf281	mmu:226442; Q3U063; Q4FK52; Q99LI5	ENSMUSG00000041483		Mechanisms associated with pluripotency	1	0	0.997	2.57	2.274	0.909	1.122	0.952	0.527	0.698	1.033	1.146	0.974131	0.205464	0.371775	0.91574	0.957427	0.958832	0.401792	0.859496	0.998132	0.981572	11.88
FALSE	High	Master Protein	Q6P3Y5	Zinc finger protein 280C OS=Mus musculus OX=10090 GN=Znf280c PE=1 SV=1	0	FALSE	38.311	9	4	49	4	742	83.1	9.06	102.3	4	other biological processes	nucleus	nucleic acid binding activity;other molecular function	Pf13836	208968	Znf280c	B1AU28; B1AU29; mmu:208968; Q6P3Y5; Q6ZPM2; Q8K145	ENSMUSG00000036916			0	0	1.32	1.626	1.729	1.025	1.025	0.867	0.979	1.201	1.602	1.713	0.182861	0.886223	0.762125	0.994957	0.999467	0.701921	0.984061	0.613674	0.725826	0.664729	34.2
FALSE	High	Master Protein	Q91VN1	Zinc finger protein 24 OS=Mus musculus OX=10090 GN=Znf24 PE=1 SV=1	0	FALSE	7.471	6	2	6	2	368	41.9	6.04	2.05	2	developmental processes;other biological processes	nucleus	nucleic acid binding activity;other molecular function	Pf00096, Pf02023	59057	Znf24	mmu:59057; Q5MDG8; Q91VN1; Q9WUQ0	ENSMUSG00000051469			0	0	1.186	0.988	1.235	0.948	100	0.877	0.669	0.843	0.01	0.942	0.822985	0.947954	0.994443	0.94472	2.63924e-16	0.890639	0.757648	0.975989	1.60445e-16	0.986666	0.79
FALSE	High	Master Protein	Q9JMD0	BUB3-interacting and GLEBS motif-containing protein ZNF207 OS=Mus musculus OX=10090 GN=Znf207 PE=1 SV=1	0	FALSE	73.202	12	5	122	5	495	52.8	9.1	271.68	5	cell cycle OR cell proliferation;cell organization and biogenesis;signal transduction;other biological processes	cytoskeleton;nucleus;other cell component	cytoskeletal activity;other molecular function		22680	Znf207	E9PW12; mmu:22680; Q99LA2; Q9JMD0; Q9Z326	ENSMUSG00000017421			0	0	1.324	1.634	1.434	1.061	1.078	0.866	0.787	0.847	1.317	1.651	0.0010186	0.821044	0.906421	0.94472	0.952718	0.62594	0.600062	0.890627	0.92899	0.571201	44.03
FALSE	High	Master Protein	Q61624	Zinc finger protein 148 OS=Mus musculus OX=10090 GN=Znf148 PE=1 SV=2	0	FALSE	12.598	3	2	17	2	794	88.7	6.48	17.65	2	cell organization and biogenesis;other biological processes	ER/Golgi;nucleus	nucleic acid binding activity;other molecular function	Pf00096	22661	Znf148	mmu:22661; P97475; Q61624	ENSMUSG00000022811			0	0	0.98	1.292	1.784	0.826	0.867	1.086	0.894	1.075	1.251	1.448	0.98132	0.986211	0.779803	0.813194	0.852811	0.998439	0.977457	0.88745	0.957704	0.92013	10.83
FALSE	High	Master Protein	O88466	Zinc finger protein 106 OS=Mus musculus OX=10090 GN=Znf106 PE=1 SV=3	0	FALSE	11.9	2	2	4	2	1888	208.8	7.59	4.43	2	signal transduction	other membranes;cytosol;nucleus	signal transduction activity or receptor binding;nucleic acid binding activity;other molecular function	Pf00400		Znf106	A2AKH3; O55185; O88465; O88466; O88467; Q792M1; Q792P4; Q8CDZ8; Q8R3I4; Q9ESU3				0	0
FALSE	High	Master Protein	Q80W54	CAAX prenyl protease 1 homolog OS=Mus musculus OX=10090 GN=Zmpste24 PE=1 SV=2	0	FALSE	53.537	23	9	130	9	475	54.7	6.95	214.55	9	cell organization and biogenesis;protein metabolism;DNA metabolism;other metabolic processes;stress response;transport;developmental processes;signal transduction;other biological processes	other membranes;ER/Golgi;nucleus;other cell component	nucleic acid binding activity;other molecular function	Pf01435, Pf16491	230709	Zmpste24	mmu:230709; Q80W54; Q8BJK4; Q8K569	ENSMUSG00000043207		Adipogenesis genes	1	0	0.907	1.228	0.964	0.814	0.898	0.932	0.975	1.062	1.204	0.959	0.935699	0.998338	0.805413	0.37966	0.589165	0.890639	0.996477	0.72971	0.997054	0.934094	27.95
FALSE	High	Master Protein	Q6P1E1	Zinc finger MIZ domain-containing protein 1 OS=Mus musculus OX=10090 GN=Zmiz1 PE=1 SV=1	0	FALSE	8.033	3	3	17	3	1072	115.8	7.44	22.8	3	cell organization and biogenesis;developmental processes;signal transduction;other biological processes	cytosol;nucleus;other cell component	other molecular function	Pf02891, Pf18028	328365	Zmiz1	mmu:328365; Q6P1E1; Q6PDK9; Q6PF85; Q8BW47	ENSMUSG00000007817			0	0	0.815	0.459	0.857	0.963	0.605	1.003	1.53	1.668	1.265	1.303	0.879767	0.0774122	0.848301	0.949148	0.0776925	0.989584	0.403425	0.0714967	0.951056	0.93766	35.65
FALSE	High	Master Protein	Q9CPW7	Zinc finger matrin-type protein 2 OS=Mus musculus OX=10090 GN=Zmat2 PE=2 SV=1	0	FALSE	17.242	15	3	19	3	199	23.6	9.01	27.09	3	RNA metabolism OR transcription;other metabolic processes	nucleus	nucleic acid binding activity;other molecular function	Pf12171	66492	Zmat2	mmu:66492; Q5EBK0; Q9CPW7	ENSMUSG00000001383		mRNA processing	1	0	0.953	1.942	2.19	0.671	1.162	0.942	0.911	1.113	1.477	1.423	0.98017	0.640115	0.346246	0.172732	0.830102	0.917156	0.978367	0.790734	0.88309	0.907645	43.42
FALSE	High	Master Protein	Q8VDM1	Zinc finger CCCH-type with G patch domain-containing protein OS=Mus musculus OX=10090 GN=Zgpat PE=1 SV=1	0.003	FALSE	3.91	4	2	2	2	511	56.4	5.33	0	2	other biological processes	plasma membrane;other membranes;nucleus	nucleic acid binding activity;other molecular function	Pf01585, Pf18044	229007	Zgpat	A2AU20; A2AU21; mmu:229007; Q3TW85; Q69Z90; Q8BWW2; Q8VDM1	ENSMUSG00000027582			0	0	0.866	0.711	0.894	0.864	0.909	0.865	1.329	1.178	1.161	1.361	0.937539	0.596578	0.858896	0.862395	0.945912	0.868416	0.673337	0.80896	0.996751	0.910993	20.74
FALSE	High	Master Protein	Q9DAZ9	Abscission/NoCut checkpoint regulator OS=Mus musculus OX=10090 GN=Zfyve19 PE=1 SV=2	0	FALSE	52.431	24	6	52	6	389	43.2	6.54	62.43	6	cell cycle OR cell proliferation;developmental processes;signal transduction;other biological processes	plasma membrane;other membranes;cytoskeleton;other cell component	other molecular function	Pf01363	72008	Zfyve19	A2AV55; mmu:72008; Q8VCV7; Q9DAZ9	ENSMUSG00000068580			0	0	0.799	1.245	0.995	1.023	1.084	0.865	1.212	0.949	1.355	1.431	0.390136	0.981381	0.921299	0.99967	0.947418	0.694071	0.500003	0.95621	0.878183	0.859622	19.28
FALSE	High	Master Protein	Q80U44	Zinc finger FYVE domain-containing protein 16 OS=Mus musculus OX=10090 GN=Zfyve16 PE=1 SV=2	0	FALSE	17.006	3	3	15	3	1528	166.6	4.78	14.2	3	transport	other membranes;cytosol;other cytoplasmic organelle;other cell component	other molecular function	Pf01363, Pf11979	218441	Zfyve16	mmu:218441; Q80U44; Q8BRD2; Q8CG97	ENSMUSG00000021706	Signaling by BMP		1	0	1.259	0.687	0.01	1.443	0.745	0.01	0.847	0.982	1.039	1.041	0.734308	0.612966	1.66269e-16	0.761063	0.774584	2.73848e-16	0.984061	0.93597	0.998132	0.985667	42.83
FALSE	High	Master Protein	O88532	Zinc finger RNA-binding protein OS=Mus musculus OX=10090 GN=Zfr PE=1 SV=2	0	FALSE	153.648	23	20	235	20	1074	116.8	9.04	418.77	20		nucleus;other cell component	nucleic acid binding activity;other molecular function	Pf07528, Pf12874	22763	Zfr	mmu:22763; O88532; Q3TY30; Q8BS85; Q8CGG5; Q91VZ0; Q9CT34	ENSMUSG00000022201		Exercise-induced circadian regulation	1	0	0.871	1.455	1.193	0.882	1.149	0.866	1.087	1.089	1.315	1.504	0.829218	0.917213	0.994443	0.749925	0.774659	0.64138	0.834679	0.649357	0.90494	0.76871	31.56
FALSE	High	Master Protein	Q9DB43	Zinc finger protein-like 1 OS=Mus musculus OX=10090 GN=Zfpl1 PE=1 SV=1	0	FALSE	14.966	13	3	38	3	310	34.1	8.19	88.77	3	transport	other membranes;ER/Golgi	other molecular function		81909	Zfpl1	mmu:81909; Q9DB43	ENSMUSG00000024792			0	0	0.991	1.054	1.077	1.07	1.117	0.83	1.089	0.972	0.941	1.232	0.945569	0.974335	0.985393	0.956184	0.887596	0.569619	0.867043	0.933233	0.94841	0.96576	29.38
FALSE	High	Master Protein	Q62511	E3 ubiquitin-protein ligase ZFP91 OS=Mus musculus OX=10090 GN=Zfp91 PE=1 SV=3	0	FALSE	17.423	6	3	29	3	572	63.4	7.49	3.14	3	protein metabolism;other metabolic processes;signal transduction;other biological processes	nucleus	other molecular function	Pf00096	109910	Zfp91	mmu:109910; Q3TEQ3; Q3UH61; Q62509; Q62511; Q6P219; Q6PG06; Q8BPY3; Q8C2B4; Q8CDZ3	ENSMUSG00000024695			0	0	0.854	1.431	1.186	0.592	1.294	0.531	1.292	1.754	1.385	2.6	0.919207	0.96072	0.99981	0.126068	0.772318	0.053873	0.694888	0.247564	0.899584	0.357339	43.35
FALSE	High	Master Protein	P23949	mRNA decay activator protein ZFP36L2 OS=Mus musculus OX=10090 GN=Zfp36l2 PE=1 SV=2	0	FALSE	34.636	13	4	57	4	484	50	8.24	99.99	4	RNA metabolism OR transcription;other metabolic processes;stress response;developmental processes;signal transduction;other biological processes	nucleus;other cell component	nucleic acid binding activity;other molecular function	Pf00642, Pf04553	12193	Zfp36l2	B9EIF6; mmu:12193; P23949; Q3TCE3; Q3TU59	ENSMUSG00000045817		Tyrobp causal network in microglia	1	0	0.973	1.427	1.178	0.906	1.16	0.764	1.181	1.304	1.501	1.826	0.984557	0.949439	0.994634	0.926733	0.913177	0.584288	0.855149	0.66802	0.837403	0.746391	24.51
FALSE	High	Master Protein	O88878	AN1-type zinc finger protein 5 OS=Mus musculus OX=10090 GN=Zfand5 PE=1 SV=1	0	FALSE	8.523	13	2	8	2	213	23	8.51	4.99	2	developmental processes;signal transduction;other biological processes	other cell component	nucleic acid binding activity;other molecular function	Pf01428, Pf01754	22682	Zfand5	mmu:22682; O88878; Q3B7K8	ENSMUSG00000024750			0	0			100			0.803				100			1.66269e-16			0.694229				1.60608e-16
FALSE	High	Master Protein	Q9R0G7	Zinc finger E-box-binding homeobox 2 OS=Mus musculus OX=10090 GN=Zeb2 PE=1 SV=2	0	FALSE	44.971	13	11	85	11	1215	136.5	6.34	119.49	11	cell cycle OR cell proliferation;cell organization and biogenesis;developmental processes;other biological processes	cytosol;nucleus;other cell component	nucleic acid binding activity;other molecular function	Pf00096, Pf05605, Pf12874	24136	Zeb2	mmu:24136; Q6P9M5; Q9R0G7	ENSMUSG00000026872		TGF-beta signaling pathway	1	0	1.075	1.417	1.386	0.934	1.238	0.957	0.958	1.041	1.078	1.547	0.669999	0.937081	0.949881	0.905537	0.348178	0.91712	0.993982	0.799873	0.998132	0.729889	25.6
FALSE	High	Master Protein	Q9D270	Palmitoyltransferase ZDHHC21 OS=Mus musculus OX=10090 GN=Zdhhc21 PE=1 SV=2	0.001	FALSE	5.045	8	2	7	2	265	31.3	8.44	0	2	protein metabolism;other metabolic processes;transport;signal transduction;other biological processes	plasma membrane;other membranes;ER/Golgi	other molecular function	Pf01529	68268	Zdhhc21	mmu:68268; Q6EMK1; Q80XQ3; Q9D270	ENSMUSG00000028403	Extra-nuclear estrogen signaling; eNOS activation		2	0	1.059	0.393	0.91	1.39	0.732	1.717	0.906	0.891	0.42	0.378	0.935699	0.0276338	0.902919	0.728057	0.649954	0.50956	0.976174	0.99904	0.0975632	0.199988	40.01
FALSE	High	Master Protein	Q9CWU2	Palmitoyltransferase ZDHHC13 OS=Mus musculus OX=10090 GN=Zdhhc13 PE=1 SV=2	0	FALSE	13.448	7	3	5	3	622	70.8	8.19	5.92	3	protein metabolism;other metabolic processes;transport	other membranes;ER/Golgi	transporter activity;other molecular function	Pf01529, Pf12796, Pf13637, Pf13857	243983	Zdhhc13	mmu:243983; Q3UK32; Q3UKV1; Q9CWU2	ENSMUSG00000030471			0	0	1.052	1.304	1.197	1.106	1.012	1.001	1.011	1.012	1.315	1.151	0.688745	0.981047	0.997269	0.76983	0.972203	0.994163	0.955724	0.80972	0.92899	0.993019	10.9
FALSE	High	Master Protein	Q9CZ96	Zinc finger CCHC-type and RNA-binding motif-containing protein 1 OS=Mus musculus OX=10090 GN=Zcrb1 PE=1 SV=1	0	FALSE	35.013	20	3	43	3	217	24.6	8.54	51.41	3	RNA metabolism OR transcription;other metabolic processes	nucleus	nucleic acid binding activity;other molecular function	Pf00076, Pf00098	67197	Zcrb1	mmu:67197; Q3TDL3; Q9CZ96	ENSMUSG00000022635	mRNA Splicing - Minor Pathway	mRNA processing	2	0	1.084	1.392	1.436	1	0.997	1.015	1.308	1.556	1.72	1.992	0.879767	0.954314	0.958167	0.983274	0.986769	0.984808	0.601491	0.138483	0.681842	0.454206	53.33
FALSE	High	Master Protein	Q8R1J3	Zinc finger CCHC domain-containing protein 9 OS=Mus musculus OX=10090 GN=Zcchc9 PE=2 SV=2	0	FALSE	11.589	10	2	6	2	271	30.5	9.25	20.23	2		nucleus	nucleic acid binding activity;other molecular function	Pf00098	69085	Zcchc9	E9QQ14; mmu:69085; Q8R1J3; Q921T6	ENSMUSG00000021621			0	0	0.01	0.973	1.687	0.01	0.729	1.793	0.866	0.684	1.257	0.754	1.8529e-16	0.943867	0.798931	1.72667e-16	0.102466	0.0225381	0.898698	0.593788	0.969099	0.812056
FALSE	High	Master Protein	Q9CYA6	Zinc finger CCHC domain-containing protein 8 OS=Mus musculus OX=10090 GN=Zcchc8 PE=1 SV=3	0	FALSE	85.729	29	11	133	11	709	78	4.73	185.53	11	RNA metabolism OR transcription;other metabolic processes	nucleus	nucleic acid binding activity;other molecular function	Pf00098, Pf04046	70650	Zcchc8	mmu:70650; Q3TK71; Q8CCB7; Q91WQ1; Q9CYA6	ENSMUSG00000029427			0	0	0.954	1.601	1.329	1.288	1	0.964	1.579	0.712	1.262	1.23	0.98022	0.898387	0.985393	0.833037	0.991015	0.938217	0.155049	0.814309	0.965326	0.96945	33.97
FALSE	High	Master Protein	Q80YV2	Nuclear-interacting partner of ALK OS=Mus musculus OX=10090 GN=Zc3hc1 PE=1 SV=1	0	FALSE	57.594	21	7	85	7	501	55.2	5.38	152.09	7	cell cycle OR cell proliferation;protein metabolism;other metabolic processes;other biological processes	other membranes;nucleus	other molecular function	Pf07967, Pf08600	232679	Zc3hc1	mmu:232679; Q3TJE6; Q80YV2; Q80Z11; Q8BTW5; Q8CI56; Q8R3U7	ENSMUSG00000039130			0	0	0.781	1.166	0.944	0.788	0.968	0.894	1.075	1.01	1.14	1.272	0.608305	0.992997	0.901539	0.563719	0.966069	0.809934	0.880482	0.901147	0.998132	0.962236	16.04
FALSE	High	Master Protein	Q3UPF5	Zinc finger CCCH-type antiviral protein 1 OS=Mus musculus OX=10090 GN=Zc3hav1 PE=1 SV=1	0	FALSE	153.829	27	20	201	20	946	106.6	8.27	542.78	20	stress response;other biological processes	cytosol;nucleus;other cell component	nucleic acid binding activity;other molecular function	Pf00644, Pf02825, Pf18606, Pf18633	78781	Zc3hav1	mmu:78781; Q3UPF5; Q9CTU4; Q9DBS7	ENSMUSG00000029826			0	0	0.838	1.224	1.114	0.936	1.031	0.971	1.082	1.015	1.266	1.302	0.182811	0.981047	0.974203	0.942738	0.999467	0.981529	0.775841	0.83166	0.997054	0.967415	22.41
FALSE	High	Master Protein	Q9JJ48	Zinc finger CCCH domain-containing protein 8 OS=Mus musculus OX=10090 GN=Zc3h8 PE=1 SV=2	0	FALSE	21.301	15	3	6	3	305	34.9	9.01	11.78	3	RNA metabolism OR transcription;other metabolic processes;other biological processes	nucleus;other cell component	nucleic acid binding activity;other molecular function	Pf00642, Pf14608, Pf18345	57432	Zc3h8	mmu:57432; Q80X92; Q9JJ48	ENSMUSG00000027387	RNA polymerase II transcribes snRNA genes		1	0
FALSE	High	Master Protein	Q6ZPZ3	Zinc finger CCCH domain-containing protein 4 OS=Mus musculus OX=10090 GN=Zc3h4 PE=1 SV=2	0	FALSE	71.166	18	12	136	12	1304	140.9	6.27	105.56	12	other biological processes	cytosol;nucleus	nucleic acid binding activity;other molecular function	Pf00642, Pf14608, Pf18044	330474	Zc3h4	mmu:330474; Q6ZPZ3				0	0	0.998	1.319	1.379	0.945	1.095	0.882	1.221	1.289	1.351	1.719	0.970344	0.974235	0.974203	0.940165	0.945017	0.779152	0.729243	0.48893	0.921175	0.672941	28.41
FALSE	High	Master Protein	Q0P678	Zinc finger CCCH domain-containing protein 18 OS=Mus musculus OX=10090 GN=Zc3h18 PE=1 SV=1	0	FALSE	102.507	20	11	142	8	948	105.6	7.8	313.86	11	other biological processes	nucleus;other cell component	other molecular function	Pf18044	76014	Zc3h18	mmu:76014; Q0P678; Q3TKW3; Q52KI3; Q6KAL8; Q9CU64	ENSMUSG00000017478			0	2	1.058	1.761	1.46	0.968	1.17	0.823	0.922	1.05	1.366	1.885	0.787687	0.622866	0.858778	0.960659	0.740851	0.519126	0.955845	0.797246	0.844221	0.386242	28.28
FALSE	High	Master Protein	Q3TIV5	Zinc finger CCCH domain-containing protein 15 OS=Mus musculus OX=10090 GN=Zc3h15 PE=1 SV=2	0	FALSE	150.934	44	14	292	14	426	48.3	5.3	804.99	14	protein metabolism;other metabolic processes;signal transduction;other biological processes	cytosol;nucleus	other molecular function	Pf00642, Pf14608, Pf16543	69082	Zc3h15	mmu:69082; Q3TIV5; Q3TWQ0; Q3U855; Q8K2B6; Q8K346; Q9CVM4; Q9DAP2	ENSMUSG00000027091			0	0	0.964	1.672	1.444	1.047	1.115	0.95	0.937	0.928	1.323	1.401	0.97146	0.749062	0.881601	0.94472	0.876676	0.930642	0.96489	0.99904	0.916621	0.848198	26.6
FALSE	High	Master Protein	Q8BJ05	Zinc finger CCCH domain-containing protein 14 OS=Mus musculus OX=10090 GN=Zc3h14 PE=1 SV=1	0	FALSE	86.874	30	15	135	15	735	82.4	7.37	201.67	15	other biological processes	nucleus;other cell component	nucleic acid binding activity;other molecular function	Pf14608	75553	Zc3h14	A0PJE7; A1A4A9; mmu:75553; Q3TU70; Q8BIY8; Q8BJ05; Q8R3Q8; Q8R3R2; Q9DAA8	ENSMUSG00000021012			0	0	0.825	1.231	1.214	0.742	1.209	0.738	1.018	1.067	1.114	1.374	0.657176	0.98849	0.986778	0.218146	0.548708	0.133011	0.96489	0.761185	0.998132	0.881898	23.48
FALSE	High	Master Protein	E9Q784	Zinc finger CCCH domain-containing protein 13 OS=Mus musculus OX=10090 GN=Zc3h13 PE=1 SV=1	0	FALSE	20.675	3	4	29	4	1729	203.6	9.38	48.55	4	RNA metabolism OR transcription;other metabolic processes;other biological processes	nucleus;other cell component	other molecular function	Pf00642	67302	Zc3h13	B9EHN9; E9Q784; mmu:67302	ENSMUSG00000022000			0	0	0.799	1.019	1.07	0.851	0.731	1.194	0.778	0.754	1.194	0.686	0.858313	0.962791	0.985393	0.856145	0.480058	0.948398	0.937514	0.93597	0.98358	0.888931	47.01
FALSE	High	Master Protein	Q6NZF1	Zinc finger CCCH domain-containing protein 11A OS=Mus musculus OX=10090 GN=Zc3h11a PE=1 SV=1	0	FALSE	170.825	38	20	268	20	792	86.4	8.13	571.13	20	other metabolic processes;transport		nucleic acid binding activity;other molecular function	Pf15663	70579	Zc3h11a	mmu:70579; Q6NXW9; Q6NZF1; Q6PDR6; Q80TU7; Q8C5L5; Q99JN6	ENSMUSG00000102976; ENSMUSG00000116275	Transport of Mature mRNA derived from an Intron-Containing Transcript; mRNA 3'-end processing; RNA Polymerase II Transcription Termination		3	0	0.934	1.821	1.401	0.842	1.008	0.805	0.889	0.976	1.419	1.711	0.984442	0.609731	0.935531	0.529815	0.966069	0.259167	0.894662	0.934688	0.843185	0.483174	31.54
FALSE	High	Master Protein	Q505B7	Protein archease OS=Mus musculus OX=10090 GN=Zbtb8os PE=1 SV=2	0	FALSE	42.807	28	4	64	4	168	19.7	4.56	169.04	4	RNA metabolism OR transcription;other metabolic processes	other cell component	other molecular function	Pf01951	67106	Zbtb8os	mmu:67106; Q505B7; Q8R0S8; Q9CQ53; Q9D770	ENSMUSG00000057572			0	0	0.831	1.047	1.422	0.833	1.094	1.116	1.013	0.898	0.917	1.336	0.715331	0.947954	0.94608	0.734946	0.916948	0.930642	0.956562	0.99904	0.921175	0.92905	18.35
FALSE	High	Master Protein	Q00899	Transcriptional repressor protein YY1 OS=Mus musculus OX=10090 GN=Yy1 PE=1 SV=1	0	FALSE	45.877	19	6	119	6	414	44.7	6.29	235.1	6	cell organization and biogenesis;DNA metabolism;other metabolic processes;stress response;developmental processes;other biological processes	nucleus;other cell component	nucleic acid binding activity;other molecular function	Pf00096	22632	Yy1	mmu:22632; Q00899	ENSMUSG00000021264	UCH proteinases; Estrogen-dependent gene expression; DNA Damage Recognition in GG-NER	Mechanisms associated with pluripotency; Delta-Notch signaling pathway	5	0	0.979	1.392	1.255	0.767	0.973	0.786	0.907	1.003	1.162	1.304	0.98022	0.949439	0.987838	0.361115	0.945618	0.365938	0.947398	0.898614	0.996351	0.93381	42.29
FALSE	High	Master Protein	P63101	14-3-3 protein zeta/delta OS=Mus musculus OX=10090 GN=Ywhaz PE=1 SV=1	0	FALSE	377.644	80	25	850	18	245	27.8	4.79	2562.26	25	cell-cell signaling;cell organization and biogenesis;protein metabolism;other metabolic processes;stress response;transport;developmental processes;signal transduction;other biological processes	cytosol;nucleus;other cell component	other molecular function	Pf00244	22631	Ywhaz	mmu:22631; P35215; P63101; P70197; P97286; Q3TSF1; Q5EBQ1	ENSMUSG00000022285	Interleukin-3, Interleukin-5 and GM-CSF signaling; Deactivation of the beta-catenin transactivating complex; Rap1 signalling; TP53 Regulates Metabolic Genes; Activation of BAD and translocation to mitochondria ; RHO GTPases activate PKNs; Chk1/Chk2(Cds1) mediated inactivation of Cyclin B:Cdk1 complex; GP1b-IX-V activation signalling; Regulation of localization of FOXO transcription factors; NOTCH…	IL-5 signaling pathway; IL-3 signaling pathway; Myometrial relaxation and contraction pathways; Alpha 6 beta 4 integrin signaling pathway; Calcium regulation in cardiac cells	16	4	0.936	1.214	1.203	0.982	0.969	0.982	0.96	1	1.28	1.381	0.958958	0.975947	0.990397	0.994957	0.866569	0.994163	0.995252	0.885317	0.991598	0.925694	32.2
FALSE	High	Master Protein	P68254	14-3-3 protein theta OS=Mus musculus OX=10090 GN=Ywhaq PE=1 SV=1	0	FALSE	254.904	72	21	584	15	245	27.8	4.78	1822.77	21	transport;signal transduction;other biological processes	cytosol;other cell component	other molecular function	Pf00244	22630	Ywhaq	mmu:22630; P35216; P68254; Q3TW69; Q3UJN5; Q5SP76; Q5U423; Q66JR6	ENSMUSG00000076432	TP53 Regulates Metabolic Genes; Activation of BAD and translocation to mitochondria ; RHO GTPases activate PKNs; Chk1/Chk2(Cds1) mediated inactivation of Cyclin B:Cdk1 complex; Regulation of localization of FOXO transcription factors	Primary focal segmental glomerulosclerosis (FSGS); Myometrial relaxation and contraction pathways; Calcium regulation in cardiac cells	8	0	0.772	0.999	1.192	0.875	1.011	0.943	1.027	0.995	0.999	1.324	0.0171274	0.87218	0.991912	0.730862	0.971078	0.910291	0.920987	0.877463	0.898814	0.932286	49.73
FALSE	High	Master Protein	P68510	14-3-3 protein eta OS=Mus musculus OX=10090 GN=Ywhah PE=1 SV=2	0	FALSE	287.812	74	22	771	15	246	28.2	4.89	1763.31	22	cell organization and biogenesis;other metabolic processes;transport;signal transduction;other biological processes	plasma membrane;other membranes;cytosol;other cell component	cytoskeletal activity;other molecular function	Pf00244	22629	Ywhah	mmu:22629; P11576; P68510; P70198; Q3TGZ9	ENSMUSG00000018965	TP53 Regulates Metabolic Genes; Activation of BAD and translocation to mitochondria ; RHO GTPases activate PKNs; Chk1/Chk2(Cds1) mediated inactivation of Cyclin B:Cdk1 complex	Myometrial relaxation and contraction pathways; Alpha 6 beta 4 integrin signaling pathway; Calcium regulation in cardiac cells	7	2	0.9	1.243	1.292	0.939	1.086	0.994	1	0.966	1.253	1.431	0.779225	0.985393	0.987686	0.94472	0.881087	0.998439	0.96609	0.966047	0.998132	0.890861	36.28
FALSE	High	Master Protein	P61982	14-3-3 protein gamma OS=Mus musculus OX=10090 GN=Ywhag PE=1 SV=2	0	FALSE	289.948	83	21	766	12	247	28.3	4.89	1798.88	21	transport;signal transduction;other biological processes	cytosol;other cell component	signal transduction activity or receptor binding;cytoskeletal activity;other molecular function	Pf00244	22628	Ywhag	mmu:22628; O70457; P35214; P61982; Q3UFD6; Q4FK44; Q9UDP2; Q9UN99	ENSMUSG00000051391	Anchoring of the basal body to the plasma membrane; Regulation of PLK1 Activity at G2/M Transition; Loss of Nlp from mitotic centrosomes; Recruitment of mitotic centrosome proteins and complexes; Recruitment of NuMA to mitotic centrosomes; AURKA Activation by TPX2; TP53 Regulates Metabolic Genes; Activation of BAD and translocation to mitochondria ; RHO GTPases activate PKNs; Chk1/Chk2(Cds1) medi…	Myometrial relaxation and contraction pathways; Calcium regulation in cardiac cells	14	0	0.971	1.206	1.085	1.096	1.008	1.101	1.098	0.98	1.277	1.323	0.955579	0.975836	0.95291	0.678256	0.979945	0.8635	0.736293	0.934551	0.993334	0.962236	43.82
FALSE	High	Master Protein	P62259	14-3-3 protein epsilon OS=Mus musculus OX=10090 GN=Ywhae PE=1 SV=1	0	FALSE	399.672	80	28	892	25	255	29.2	4.74	2703.33	28	stress response;transport;developmental processes;signal transduction;other biological processes	plasma membrane;other membranes;cytosol;cytoskeleton;nucleus;other cell component	other molecular function	Pf00244	22627	Ywhae	mmu:22627; P29360; P42655; P62259; Q63631	ENSMUSG00000020849	Regulation of HSF1-mediated heat shock response; NADE modulates death signalling; Regulation of PLK1 Activity at G2/M Transition; RAB GEFs exchange GTP for GDP on RABs; Anchoring of the basal body to the plasma membrane; Loss of Nlp from mitotic centrosomes; Recruitment of mitotic centrosome proteins and complexes; Recruitment of NuMA to mitotic centrosomes; AURKA Activation by TPX2; TP53 Regulat…	Myometrial relaxation and contraction pathways; Alpha 6 beta 4 integrin signaling pathway; Calcium regulation in cardiac cells	19	3	0.77	1.059	1.068	0.921	1.006	1.012	1.046	0.898	1.12	1.086	0.0028239	0.902983	0.943526	0.905207	0.97627	0.998439	0.87597	0.902182	0.996751	0.968123	37.07
FALSE	High	Master Protein	Q8BYK6	YTH domain-containing family protein 3 OS=Mus musculus OX=10090 GN=Ythdf3 PE=1 SV=2	0	FALSE	101.838	36	16	244	10	585	63.9	9.04	514.24	16	cell organization and biogenesis;other biological processes	cytosol;other cell component	translation activity;nucleic acid binding activity	Pf04146	229096	Ythdf3	mmu:229096; Q3UVI5; Q6NXJ6; Q6NXJ8; Q8BKB6; Q8BYK6	ENSMUSG00000047213			0	6	0.94	1.249	1.262	0.951	1.072	0.958	1.178	1.125	1.263	1.409	0.980293	0.994752	0.985393	0.952489	0.972203	0.938217	0.464316	0.264087	0.969908	0.833557	26.12
FALSE	High	Master Protein	Q91YT7	YTH domain-containing family protein 2 OS=Mus musculus OX=10090 GN=Ythdf2 PE=1 SV=1	0	FALSE	77.737	27	12	190	7	579	62.2	8.79	470.84	12	cell cycle OR cell proliferation;cell organization and biogenesis;RNA metabolism OR transcription;other metabolic processes;stress response;developmental processes;other biological processes	cytosol;cytoskeleton;nucleus;other cell component	nucleic acid binding activity	Pf04146	213541	Ythdf2	mmu:213541; Q3TWU3; Q8BM70; Q8K325; Q91YT7	ENSMUSG00000040025			0	0	0.936	1.512	1.353	0.76	1.12	0.785	1.142	1.465	1.557	2.15	0.984442	0.898891	0.96341	0.146881	0.846087	0.169313	0.711734	0.0017264	0.714398	0.136218	29.04
FALSE	High	Master Protein	P59326	YTH domain-containing family protein 1 OS=Mus musculus OX=10090 GN=Ythdf1 PE=1 SV=1	0	FALSE	112.381	32	14	212	9	559	60.8	8.95	513.6	14	cell organization and biogenesis;other biological processes	other cell component	translation activity;nucleic acid binding activity	Pf04146	228994	Ythdf1	mmu:228994; P59326; Q3T9E2	ENSMUSG00000038848			0	1	1.04	1.622	1.375	0.966	1.016	0.864	0.987	0.968	1.455	1.612	0.745063	0.833496	0.953626	0.955944	0.984249	0.627528	0.984061	0.936024	0.838577	0.672941	18.54
FALSE	High	Master Protein	B2RR83	3'-5' RNA helicase YTHDC2 OS=Mus musculus OX=10090 GN=Ythdc2 PE=1 SV=1	0	FALSE	26.208	6	7	22	7	1445	161	8.51	19.25	7	cell cycle OR cell proliferation;other biological processes	ER/Golgi;nucleus;other cell component	nucleic acid binding activity;other molecular function	Pf00270, Pf00271, Pf01424, Pf04146, Pf04408, Pf07717	240255	Ythdc2	B2RR83; mmu:240255	ENSMUSG00000034653			0	0	0.838	1.477	0.994	1.277	1.04	0.987	0.801	0.691	1.072	1.03	0.807642	0.947078	0.918073	0.709813	0.994638	0.96778	0.766234	0.58517	0.998132	0.98369	42.15
FALSE	High	Master Protein	E9Q5K9	YTH domain-containing protein 1 OS=Mus musculus OX=10090 GN=Ythdc1 PE=1 SV=2	0	FALSE	56.115	19	11	134	11	736	85.6	6.16	128.55	11	cell organization and biogenesis;RNA metabolism OR transcription;other metabolic processes;transport;developmental processes;other biological processes	plasma membrane;other membranes;nucleus	nucleic acid binding activity	Pf04146	231386	Ythdc1	E9PW44; E9Q5K9; E9Q7Z8; mmu:231386; Q69Z54; Q80V25; Q8R5E6	ENSMUSG00000035851			0	0	1.014	1.254	1.138	0.853	1.066	0.829	1.084	1.186	1.304	1.503	0.906867	0.981047	0.991912	0.645768	0.975895	0.569619	0.873863	0.367325	0.884382	0.770465	31.12
FALSE	High	Master Protein	Q3U5F4	YrdC domain-containing protein, mitochondrial OS=Mus musculus OX=10090 GN=Yrdc PE=1 SV=1	0	FALSE	70.197	29	6	119	6	280	29.4	6.07	302.57	6	RNA metabolism OR transcription;other metabolic processes;other biological processes	other membranes;mitochondrion;other cell component	nucleic acid binding activity;other molecular function	Pf01300	230734	Yrdc	B1ARW9; B1ARX2; mmu:230734; Q3U5F4; Q7TSY0; Q8CII1	ENSMUSG00000028889			0	0	1.091	2.382	1.983	1.176	1.034	1.073	0.89	0.888	2.232	1.943	0.699131	0.151957	0.306488	0.789055	0.999467	0.98158	0.908263	0.976615	0.0404289	0.306539	28.98
FALSE	High	Master Protein	O88967	ATP-dependent zinc metalloprotease YME1L1 OS=Mus musculus OX=10090 GN=Yme1l1 PE=1 SV=1	0	FALSE	191.061	40	21	365	21	715	80	8.97	941.81	21	cell cycle OR cell proliferation;cell organization and biogenesis;protein metabolism;other metabolic processes;other biological processes	other membranes;mitochondrion;nucleus	other molecular function	Pf00004, Pf01434, Pf17862	27377	Yme1l1	mmu:27377; O88967; Q7TNN5	ENSMUSG00000026775	Processing of SMDT1		1	0	0.965	1.539	1.527	0.993	1.063	1.038	0.929	0.916	1.273	1.302	0.962237	0.894392	0.796291	0.994444	0.983431	0.994163	0.956562	0.966348	0.951056	0.935056	25.89
FALSE	High	Master Protein	Q9R0I7	YLP motif-containing protein 1 OS=Mus musculus OX=10090 GN=Ylpm1 PE=2 SV=2	0	FALSE	33.926	6	8	33	8	1386	155	6.65	56.5	8	other biological processes	cytosol;nucleus	other molecular function	Pf13671		Ylpm1	E9QKY3; Q7TMM4; Q9R0I7	ENSMUSG00000021244			0	0	0.825	1.461	1.031	0.712	1.33	0.843	1.016	1.169	1.152	1.437	0.730072	0.947954	0.953879	0.285794	0.191721	0.723974	0.949614	0.647058	0.998132	0.884478	17.58
FALSE	High	Master Protein	Q9CQW1	Synaptobrevin homolog YKT6 OS=Mus musculus OX=10090 GN=Ykt6 PE=1 SV=1	0	FALSE	85.152	63	10	204	10	198	22.3	6.35	633.41	10	cell organization and biogenesis;transport	plasma membrane;other membranes;cytosol;mitochondrion;ER/Golgi;other cytoplasmic organelle;other cell component	other molecular function	Pf00957, Pf13774	56418	Ykt6	mmu:56418; O88595; Q9CQW1	ENSMUSG00000002741	RHOA GTPase cycle; CDC42 GTPase cycle; RAC1 GTPase cycle; RAC3 GTPase cycle; COPI-mediated anterograde transport; COPII-mediated vesicle transport; RHOG GTPase cycle; Intra-Golgi traffic		8	0	0.981	1.073	0.993	1.022	0.993	0.979	0.971	0.938	1.057	1.143	0.935699	0.947954	0.905205	0.963991	0.930426	0.98158	0.996876	0.993774	0.996751	0.994066	23.19
FALSE	High	Master Protein	Q9D6J3	Splicing factor YJU2 OS=Mus musculus OX=10090 GN=Yju2 PE=1 SV=1	0	FALSE	27.206	26	5	29	5	314	36	6.07	42.88	5	cell organization and biogenesis;RNA metabolism OR transcription;other metabolic processes;other biological processes	nucleus	other molecular function	Pf04502	72886	Yju2	mmu:72886; Q9D6J3	ENSMUSG00000003208			0	0	0.754		1.07	0.858	1.087	0.893	0.828	0.847	1.11	1.277	0.742518		0.974203	0.849781	0.966069	0.834662	0.949908	0.9754	0.998132	0.968152	1.09
FALSE	High	Master Protein	Q8BR70	Protein YIPF6 OS=Mus musculus OX=10090 GN=Yipf6 PE=1 SV=1	0	FALSE	7.811	25	3	15	3	236	26.1	6.55	0	3	transport;developmental processes	other membranes;ER/Golgi;other cell component	other molecular function	Pf04893	77929	Yipf6	mmu:77929; Q8BR70; Q8C531	ENSMUSG00000047694	Golgi Associated Vesicle Biogenesis		1	0	0.509		0.01	1.709	0.539	0.01		1.166	2.676	2.518	0.0404257		1.66269e-16	0.345755	0.131967	2.73848e-16		0.815443	0.137094	0.241424	0
FALSE	High	Master Protein	Q8C407	Protein YIPF4 OS=Mus musculus OX=10090 GN=Yipf4 PE=1 SV=1	0	FALSE	11.083	8	2	40	2	246	27.3	4.65	86.19	2	cell organization and biogenesis;transport	plasma membrane;other membranes;ER/Golgi;other cell component		Pf04893	67864	Yipf4	mmu:67864; Q8C407; Q99KZ9	ENSMUSG00000024072			0	0	0.962	0.847	1.15	0.92	0.876	1.107	0.817	0.779	0.843	0.845	0.984442	0.751699	0.99981	0.900315	0.562108	0.948398	0.750434	0.760798	0.872443	0.895488	9.07
FALSE	High	Master Protein	Q3UDR8	Protein YIPF3 OS=Mus musculus OX=10090 GN=Yipf3 PE=1 SV=1	0	FALSE	17.669	10	2	26	2	347	38	5.94	41.76	2	other biological processes	plasma membrane;other membranes;ER/Golgi;other cell component			28064	Yipf3	mmu:28064; Q3UDR8; Q8C998; Q8K5D1; Q8VCS2	ENSMUSG00000071074			0	0	0.94	1.024	1.011	1.153	1.211	1.42	0.968	0.976	0.825	0.632	0.969988	0.966778	0.936717	0.896872	0.722191	0.565253	0.99335	0.935011	0.888874	0.646526	25.12
FALSE	High	Master Protein	Q9CX30	Protein YIF1B OS=Mus musculus OX=10090 GN=Yif1b PE=1 SV=2	0	FALSE	20.987	17	3	33	3	311	34	9.14	82.67	3	cell organization and biogenesis;transport	other membranes;ER/Golgi;other cell component		Pf03878	77254	Yif1b	mmu:77254; Q32M25; Q3UXJ5; Q9CX30	ENSMUSG00000030588			0	0	1.201	1.393	1.369	1.093	1.094	0.79	1.254	1.446	1.597	2.15	0.671926	0.962791	0.974203	0.981486	0.969623	0.624356	0.726565	0.326057	0.798051	0.483174	23.8
FALSE	High	Master Protein	Q9CR11	YEATS domain-containing protein 4 OS=Mus musculus OX=10090 GN=Yeats4 PE=2 SV=1	0	FALSE	8.682	13	2	2	2	227	26.5	8.41	2.57	2	cell organization and biogenesis;protein metabolism;other metabolic processes;other biological processes	other membranes;nucleus;other cell component	other molecular function	Pf03366	64050	Yeats4	mmu:64050; Q9CR11; Q9CW86	ENSMUSG00000020171	Activation of the TFAP2 (AP-2) family of transcription factors		1	0	0.01	0.01	1.722			2.216	0.969	0.01	0.01	0.753	1.8529e-16	1.55664e-16	0.784141			0.0903141	0.976174	1.746e-16	1.60445e-16	0.929459
FALSE	High	Master Protein	Q14BV6	Carbohydrate deacetylase OS=Mus musculus OX=10090 GN=Ydjc PE=2 SV=2	0	FALSE	19.206	19	4	42	4	310	33.1	6.87	82.24	4	other metabolic processes		other molecular function	Pf04794	69101	Ydjc	mmu:69101; Q14BV6; Q8C5Z5; Q9D8Z7	ENSMUSG00000041774			0	0	1.182	1.734	2.239	0.937	0.812	1.331	0.863	1.048	1.771	1.428	0.746934	0.83858	0.293607	0.94472	0.631488	0.733234	0.949614	0.897016	0.677566	0.917982	27.31
FALSE	High	Master Protein	Q9JKB3	Y-box-binding protein 3 OS=Mus musculus OX=10090 GN=Ybx3 PE=1 SV=2	0	FALSE	311.65	56	17	564	3	361	38.8	9.69	2010.27	17	stress response;developmental processes;other biological processes	cytosol;nucleus;other cell component	nucleic acid binding activity;other molecular function	Pf00313	56449	Ybx3	mmu:56449; Q80WG4; Q9EQF7; Q9EQF8; Q9JKB3	ENSMUSG00000030189			0	8	0.801	1.494	1.29	0.816	1.163	0.819	1.203	1.289	1.557	1.691	0.138982	0.918351	0.983157	0.370916	0.62686	0.42013	0.348642	0.00421362	0.608181	0.438032	37.99
FALSE	High	Master Protein	Q9JKB3-2	Isoform 2 of Y-box-binding protein 3 OS=Mus musculus OX=10090 GN=Ybx3	0	FALSE	321.514	66	16	599	2	292	30.7	9.63	2218.78	16						Ybx3	Q9JKB3-2				0	0	0.771	1.485	1.163	0.993	0.988	0.779	1.261	1.311	1.628	1.771	0.292284	0.901832	0.99981	0.985331	0.952718	0.270991	0.480558	0.120398	0.48132	0.47785	40.48
FALSE	High	Master Protein	P62960	Y-box-binding protein 1 OS=Mus musculus OX=10090 GN=Ybx1 PE=1 SV=3	0	FALSE	383.049	69	19	697	13	322	35.7	9.88	2442.83	19	RNA metabolism OR transcription;other metabolic processes;transport;developmental processes;other biological processes	non-structural extracellular;plasma membrane;other membranes;cytosol;ER/Golgi;nucleus;other cell component	nucleic acid binding activity;other molecular function	Pf00313	22608	Ybx1	mmu:22608; P22568; P27817; P43482; P62960	ENSMUSG00000028639	mRNA Splicing - Major Pathway; mRNA Splicing - Minor Pathway; Noncanonical activation of NOTCH3	SIDS susceptibility pathways; mRNA processing; IL-2 signaling pathway	6	6	0.897	1.527	1.253	0.917	1.042	0.779	1.211	1.21	1.947	2.041	0.752066	0.935008	0.994634	0.891964	0.990163	0.174502	0.27497	0.0532485	0.205659	0.20203	42
FALSE	High	Master Protein	Q8BYL4	Tyrosine--tRNA ligase, mitochondrial OS=Mus musculus OX=10090 GN=Yars2 PE=1 SV=2	0	FALSE	180.788	49	19	329	19	472	52.6	9.16	854.55	19	protein metabolism;RNA metabolism OR transcription;other metabolic processes	cytosol;mitochondrion;nucleus	nucleic acid binding activity;other molecular function	Pf00579	70120	Yars2	mmu:70120; Q6PAH7; Q8BYL4	ENSMUSG00000022792			0	0	0.902	1.495	1.601	0.858	0.969	1.054	0.833	0.885	1.322	1.23	0.900528	0.916237	0.704968	0.650222	0.847439	0.97321	0.689114	0.908331	0.921175	0.973857	30.15
FALSE	High	Master Protein	Q91WQ3	Tyrosine--tRNA ligase, cytoplasmic OS=Mus musculus OX=10090 GN=Yars1 PE=1 SV=3	0	FALSE	414.299	79	47	892	47	528	59.1	7.01	1981.75	47	protein metabolism;RNA metabolism OR transcription;other metabolic processes	cytosol;nucleus	nucleic acid binding activity;other molecular function	Pf00579, Pf01588	107271	Yars1	mmu:107271; Q3TEC8; Q3U9A1; Q3UTA7; Q8BVT2; Q8C183; Q91WQ3	ENSMUSG00000028811			0	0	0.919	1.362	1.254	1.013	1.013	0.933	1.077	0.996	1.446	1.426	0.90916	0.983649	0.994329	0.949387	0.988383	0.913302	0.793016	0.897016	0.872443	0.894664	21.65
FALSE	High	Master Protein	Q9EPL0	Xylosyltransferase 2 OS=Mus musculus OX=10090 GN=Xylt2 PE=2 SV=3	0.002	FALSE	4.613	3	2	10	2	865	96.8	8.47	12.58	2	protein metabolism;other metabolic processes	non-structural extracellular;other membranes;ER/Golgi	other molecular function	Pf02485, Pf12529	217119	Xylt2	mmu:217119; Q5SUY1; Q8K060; Q9EPL0	ENSMUSG00000020868	A tetrasaccharide linker sequence is required for GAG synthesis		1	0	1.211	0.756	0.63		0.876	0.995	1.067		0.889	0.675	0.766463	0.730563	0.313391		0.915504	0.973787	0.91023		0.973963	0.871996	6.67
FALSE	High	Master Protein	Q3TNA1	Xylulose kinase OS=Mus musculus OX=10090 GN=Xylb PE=1 SV=1	0	FALSE	17.8	5	2	27	2	551	59.5	6.9	40.28	2	other metabolic processes	cytosol	kinase activity;other molecular function	Pf00370, Pf02782	102448	Xylb	B2RR66; mmu:102448; Q3TNA1; Q8R156	ENSMUSG00000035769	Formation of xylulose-5-phosphate		1	0	0.85	0.854	1.202	0.962	1.013	0.812	1.094	1.013	1.055	1.529	0.850778	0.850472	0.995249	0.949387	0.994638	0.738935	0.896149	0.9263	0.999463	0.8867	35.41
FALSE	High	Master Protein	Q3U4G3	Xyloside xylosyltransferase 1 OS=Mus musculus OX=10090 GN=Xxylt1 PE=1 SV=2	0	FALSE	37.404	16	4	88	4	392	43.8	7.78	123.17	4	protein metabolism;other metabolic processes	other membranes;ER/Golgi	other molecular function	Pf01501	268880	Xxylt1	E9QL73; mmu:268880; Q3TLX5; Q3U4G3; Q8K2I0	ENSMUSG00000047434			0	0	0.883	0.563	0.712	1.838	0.927	1.083	1.241	0.568	0.866	0.791	0.89496	0.0828935	0.385377	0.00157118	0.875272	0.979177	0.562798	0.103375	0.872443	0.827347	32.97
FALSE	High	Master Protein	Q9DBR1	5'-3' exoribonuclease 2 OS=Mus musculus OX=10090 GN=Xrn2 PE=1 SV=1	0	FALSE	366.306	41	37	707	37	951	108.6	7.59	1910	37	DNA metabolism;RNA metabolism OR transcription;other metabolic processes;stress response;developmental processes;other biological processes	nucleus;other cell component	nucleic acid binding activity;other molecular function	Pf03159, Pf17846	24128	Xrn2	mmu:24128; Q3TI26; Q3TKF2; Q3UZT9; Q61489; Q99KS7; Q9DBR1	ENSMUSG00000027433	Major pathway of rRNA processing in the nucleolus and cytosol	mRNA processing	2	0	1.047	1.519	1.37	1.011	1.073	0.97	0.895	1.024	1.31	1.316	0.461055	0.933099	0.960141	0.956184	0.932848	0.98158	0.882339	0.799873	0.956181	0.961452	21.53
FALSE	High	Master Protein	P97789	5'-3' exoribonuclease 1 OS=Mus musculus OX=10090 GN=Xrn1 PE=1 SV=1	0	FALSE	65.039	8	10	93	10	1719	194.2	7.5	92.48	10	cell cycle OR cell proliferation;cell organization and biogenesis;DNA metabolism;RNA metabolism OR transcription;other metabolic processes;other biological processes	plasma membrane;other membranes;cytosol;nucleus;other cell component	nucleic acid binding activity;other molecular function	Pf03159, Pf17846, Pf18129, Pf18332		Xrn1	O35651; P97789; P97790; Q3TE44; Q3TRE9; Q3UQL5		Tristetraprolin (TTP, ZFP36) binds and destabilizes mRNA; Butyrate Response Factor 1 (BRF1) binds and destabilizes mRNA		2	0	0.902	1.274	1.279	0.995	1.076	1.039	1.035	0.85	1.074	1.035	0.935463	0.981047	0.987836	0.986257	0.984687	0.998569	0.92756	0.967166	0.998132	0.98395	36.78
FALSE	High	Master Protein	P23475	X-ray repair cross-complementing protein 6 OS=Mus musculus OX=10090 GN=Xrcc6 PE=1 SV=5	0	FALSE	54.142	25	12	83	12	608	69.4	6.79	61.13	12	cell organization and biogenesis;DNA metabolism;other metabolic processes;stress response;developmental processes;other biological processes	nucleus;other cell component	nucleic acid binding activity;other molecular function	Pf02037, Pf02735, Pf03730, Pf03731	14375	Xrcc6	mmu:14375; O88212; P23475; Q3UJL8; Q62027; Q62382; Q62453; Q6GTV8; Q8QZX7		Neutrophil degranulation; Nonhomologous End-Joining (NHEJ)		2	0	0.883	0.989	0.955	1.004	0.957	1.032	0.896	0.862	0.994	0.827	0.774989	0.905047	0.82309	0.987089	0.8012	0.994163	0.881679	0.811165	0.932208	0.690129	32.68
FALSE	High	Master Protein	P27641	X-ray repair cross-complementing protein 5 OS=Mus musculus OX=10090 GN=Xrcc5 PE=1 SV=4	0	FALSE	24.34	8	5	28	5	732	83	5.16	20.86	5	cell cycle OR cell proliferation;cell organization and biogenesis;DNA metabolism;other metabolic processes;stress response;developmental processes;other biological processes	plasma membrane;other membranes;nucleus;other cell component	nucleic acid binding activity;other molecular function	Pf02735, Pf03730, Pf03731, Pf08785	22596	Xrcc5	mmu:22596; P27641; Q3TE46; Q3TJT0; Q3TN82; Q80UT1; Q8C4N6; Q8K1K7; Q9R169	ENSMUSG00000026187	Neutrophil degranulation; Nonhomologous End-Joining (NHEJ)	Non-homologous end joining	3	0	0.973	1.023	0.719	1.158	0.656	0.915	0.931	0.811	0.72	0.586	0.999757	0.962791	0.573311	0.949091	0.216876	0.91712	0.991492	0.942302	0.845324	0.672941	17.01
FALSE	High	Master Protein	Q924T3	DNA repair protein XRCC4 OS=Mus musculus OX=10090 GN=Xrcc4 PE=1 SV=1	0	FALSE	6.772	10	3	4	3	326	37	5.19	2.11	3	cell organization and biogenesis;DNA metabolism;other metabolic processes;stress response;developmental processes;other biological processes	cytosol;nucleus;other cell component	nucleic acid binding activity;other molecular function	Pf06632	108138	Xrcc4	mmu:108138; Q8BKC9; Q8BU02; Q924T3; Q9D6U6		SUMOylation of DNA damage response and repair proteins; Nonhomologous End-Joining (NHEJ)		2	0	0.911	0.76	0.975	0.813	1.105	1.136	1.121	1.205	0.748	0.875	0.938887	0.503259	0.822486	0.376475	0.907819	0.911842	0.755227	0.172948	0.522407	0.848748	8.44
FALSE	High	Master Protein	Q60596	DNA repair protein XRCC1 OS=Mus musculus OX=10090 GN=Xrcc1 PE=1 SV=2	0	FALSE	52.222	19	9	114	9	631	68.9	6.33	176.61	9	cell organization and biogenesis;DNA metabolism;other metabolic processes;stress response;developmental processes;other biological processes	nucleus;other cell component	nucleic acid binding activity;other molecular function	Pf00533, Pf01834, Pf16589	22594	Xrcc1	mmu:22594; Q3THC5; Q5U435; Q60596; Q7TNQ5	ENSMUSG00000051768	Gap-filling DNA repair synthesis and ligation in TC-NER; APEX1-Independent Resolution of AP Sites via the Single Nucleotide Replacement Pathway; HDR through MMEJ (alt-NHEJ); Resolution of AP sites via the single-nucleotide replacement pathway		4	0	0.897	1.304	1.135	0.937	1.119	0.913	1.007	0.965	1.03	1.264	0.914453	0.974235	0.989053	0.89776	0.849338	0.862693	0.963682	0.935011	0.998132	0.959411	25.8
FALSE	High	Master Protein	Q9CRT8	Exportin-T OS=Mus musculus OX=10090 GN=Xpot PE=1 SV=3	0	FALSE	270.586	37	28	530	28	963	109.7	5.25	1454.33	28	transport	cytosol;nucleus;other cell component	nucleic acid binding activity;other molecular function	Pf03810, Pf08389, Pf19282		Xpot	Q52KI1; Q9CRT8	ENSMUSG00000034667			0	0	0.931	1.325	1.168	0.983	0.966	0.968	0.903	0.875	1.259	1.141	0.96208	0.994422	0.985393	0.994957	0.846087	0.97262	0.894883	0.811257	0.996751	0.988333	19.97
FALSE	High	Master Protein	Q9EPK7	Exportin-7 OS=Mus musculus OX=10090 GN=Xpo7 PE=1 SV=3	0	FALSE	218.153	32	29	372	29	1087	123.7	6.38	793.3	29	transport	nucleus;other cell component	other molecular function	Pf03810	65246	Xpo7	mmu:65246; Q3TP94; Q80TS9; Q8BSK5; Q8C9M7; Q8CB42; Q8CBL8; Q8CEF5; Q9EPK7	ENSMUSG00000022100			0	0	0.983	1.024	0.919	1.076	1.07	0.926	0.967	0.943	0.921	0.936	0.911827	0.904124	0.694593	0.850808	0.960276	0.885634	0.999929	0.99904	0.761757	0.853275	20.77
FALSE	High	Master Protein	Q924Z6	Exportin-6 OS=Mus musculus OX=10090 GN=Xpo6 PE=1 SV=2	0	FALSE	72.293	16	13	118	13	1125	128.6	6.37	197.96	13	transport	plasma membrane;other membranes;cytosol;nucleus;other cell component	other molecular function	Pf03810, Pf08389	74204	Xpo6	mmu:74204; Q3U3K7; Q6PEF3; Q924Z6; Q9D0K9	ENSMUSG00000000131			0	0	1.074	1.764	1.661	0.99	0.954	1.033	0.779	0.826	1.387	1.187	0.578291	0.692781	0.617264	0.99967	0.788633	0.998569	0.389737	0.651145	0.89288	0.981572	21.84
FALSE	High	Master Protein	Q924C1	Exportin-5 OS=Mus musculus OX=10090 GN=Xpo5 PE=1 SV=1	0	FALSE	270.581	35	32	509	32	1204	136.9	5.82	1319.11	32	transport;other biological processes	cytosol;nucleus;other cell component	nucleic acid binding activity;other molecular function	Pf08389, Pf19273	72322	Xpo5	A2RRJ5; mmu:72322; Q7TMP2; Q80TF9; Q924C1; Q9CRI9; Q9CT48	ENSMUSG00000067150			0	0	0.987	1.78	1.55	0.952	0.954	1.028	0.802	0.888	1.481	1.248	0.892171	0.717874	0.793071	0.960659	0.801331	0.992269	0.48667	0.897016	0.810622	0.976477	23.46
FALSE	High	Master Protein	Q9ESJ0	Exportin-4 OS=Mus musculus OX=10090 GN=Xpo4 PE=1 SV=2	0	FALSE	148.212	24	23	281	23	1151	129.9	5.12	514.32	23	transport;other biological processes	cytosol;nucleus;other cell component	other molecular function		57258	Xpo4	E9QLH3; mmu:57258; Q6ZPJ4; Q9ESJ0	ENSMUSG00000021952		Mechanisms associated with pluripotency	1	0	0.824	1.444	1.042	0.911	1.113	1.022	1.005	0.887	1.315	1.066	0.436786	0.922273	0.923268	0.855766	0.879411	0.998569	0.973005	0.946581	0.918784	0.981572	26.24
FALSE	High	Master Protein	Q6P5F9	Exportin-1 OS=Mus musculus OX=10090 GN=Xpo1 PE=1 SV=1	0	FALSE	512.683	52	45	1135	45	1071	123	6.07	3352.38	45	transport;other biological processes	other membranes;cytosol;nucleus;other cell component	nucleic acid binding activity;other molecular function	Pf03810, Pf08389, Pf08767, Pf18777, Pf18784, Pf18787	103573	Xpo1	mmu:103573; Q6P5F9	ENSMUSG00000020290	Separation of Sister Chromatids; MAPK6/MAPK4 signaling; Amplification of signal from unattached kinetochores via a MAD2 inhibitory signal; Resolution of Sister Chromatid Cohesion; RHO GTPases Activate Formins; EML4 and NUDC in mitotic spindle formation; Cyclin A/B1/B2 associated events during G2/M transition; Heme signaling; Deactivation of the beta-catenin transactivating complex; HuR (ELAVL1) b…		12	0	0.947	1.374	1.248	0.933	0.979	1.072	0.827	0.84	1.161	0.973	0.983424	0.981381	0.995481	0.939026	0.906975	0.91712	0.600062	0.623231	0.998132	0.881898	21.23
FALSE	High	Master Protein	B7ZMP1	Xaa-Pro aminopeptidase 3 OS=Mus musculus OX=10090 GN=Xpnpep3 PE=1 SV=1	0	FALSE	98.961	31	10	177	10	506	56.6	7.68	491.59	10	protein metabolism;other metabolic processes;other biological processes	cytosol;mitochondrion;other cell component	other molecular function	Pf00557, Pf05195	321003	Xpnpep3	B7ZMP1; mmu:321003; Q8BHT9	ENSMUSG00000022401			0	0	1.009	1.125	1.255	1.006	0.986	1.024	0.853	0.87	1.039	1.217	0.867793	0.989812	0.989053	0.998514	0.959814	0.998569	0.809612	0.911436	0.993934	0.981572	29.73
FALSE	High	Master Protein	Q6P1B1	Xaa-Pro aminopeptidase 1 OS=Mus musculus OX=10090 GN=Xpnpep1 PE=1 SV=1	0	FALSE	227.339	48	22	462	21	623	69.5	5.54	1176.41	22	protein metabolism;other metabolic processes	cytosol;other cell component	other molecular function	Pf00557, Pf01321, Pf16188, Pf16189	170750	Xpnpep1	mmu:170750; Q6P1B1; Q91Y37	ENSMUSG00000025027			0	1	0.979	1.222	1.127	1.066	0.95	1.014	1.031	0.939	1.302	1.162	0.925889	0.98979	0.974203	0.858253	0.748029	0.999837	0.894217	0.99904	0.94443	0.999777	22.08
FALSE	High	Master Protein	Q00519	Xanthine dehydrogenase/oxidase OS=Mus musculus OX=10090 GN=Xdh PE=1 SV=5	0	FALSE	187.428	23	23	295	23	1335	146.5	7.56	633.76	23	cell organization and biogenesis;other metabolic processes;transport;other biological processes	non-structural extracellular;cytosol;ER/Golgi;other cytoplasmic organelle	other molecular function	Pf00111, Pf00941, Pf01315, Pf01799, Pf02738, Pf03450, Pf20256	22436	Xdh	E9QLM9; mmu:22436; Q00519	ENSMUSG00000024066	Purine catabolism; Butyrophilin (BTN) family interactions; Azathioprine ADME	Selenium micronutrient network; Folic acid network; Purine metabolism	6	0	0.946	0.511	0.664	1.323	1.221	1.467	1.263	0.914	0.531	0.58	0.99929	0.0126877	0.139413	0.0555046	0.3448	0.0244916	0.181925	0.977052	0.017923	0.0555807	17.96
FALSE	High	Master Protein	Q9DCD2	Pre-mRNA-splicing factor SYF1 OS=Mus musculus OX=10090 GN=Xab2 PE=1 SV=1	0	FALSE	216.927	38	28	406	28	855	99.9	6.23	840.92	28	cell organization and biogenesis;DNA metabolism;RNA metabolism OR transcription;other metabolic processes;stress response;developmental processes	nucleus;other cell component		Pf13181	67439	Xab2	mmu:67439; Q8VDT5; Q9CVD8; Q9DCD2	ENSMUSG00000019470	Formation of TC-NER Pre-Incision Complex; Dual incision in TC-NER; Gap-filling DNA repair synthesis and ligation in TC-NER; mRNA Splicing - Major Pathway		4	0	0.97	1.396	1.331	0.891	1.023	0.951	0.952	1.024	1.252	1.273	0.955579	0.948298	0.974203	0.785873	0.989297	0.909281	0.990289	0.827561	0.969982	0.96271	23
FALSE	High	Master Protein	Q9DBH0	NEDD4-like E3 ubiquitin-protein ligase WWP2 OS=Mus musculus OX=10090 GN=Wwp2 PE=1 SV=1	0	FALSE	46.348	12	8	44	8	870	98.7	7.11	44.44	8	protein metabolism;other metabolic processes;transport;other biological processes	non-structural extracellular;nucleus;other cell component	other molecular function	Pf00397, Pf00632	66894	Wwp2	mmu:66894; Q8BTG4; Q923F6; Q9DBH0	ENSMUSG00000031930	Regulation of PTEN stability and activity; RHOU GTPase cycle; NOTCH3 Activation and Transmission of Signal to the Nucleus; RHOQ GTPase cycle; RHOJ GTPase cycle	Mechanisms associated with pluripotency	6	0	0.822	1.029	1.208	1.108	0.926	1.226	0.877	0.667	1.213	0.806	0.785469	0.974235	0.99981	0.977887	0.912325	0.923846	0.96609	0.785746	0.973963	0.949926	25.41
FALSE	High	Master Protein	Q91WL8	WW domain-containing oxidoreductase OS=Mus musculus OX=10090 GN=Wwox PE=1 SV=1	0	FALSE	9.229	10	3	12	3	414	46.5	7.02	2.21	3	cell-cell signaling;developmental processes;signal transduction;other biological processes	plasma membrane;other membranes;cytosol;mitochondrion;ER/Golgi;nucleus;other cell component	other molecular function	Pf00106, Pf00397	80707	Wwox	mmu:80707; Q8C8J6; Q91WL8; Q920Y2; Q9D2B3; Q9D339; Q9JLF5	ENSMUSG00000004637	Nuclear signaling by ERBB4; Activation of the TFAP2 (AP-2) family of transcription factors; Negative regulation of activity of TFAP2 (AP-2) family transcription factors		3	0	100	100	100	100	100	100					1.8529e-16	1.55664e-16	1.66269e-16	1.72667e-16	2.63924e-16	2.73848e-16
FALSE	High	Master Protein	Q9ER69	Pre-mRNA-splicing regulator WTAP OS=Mus musculus OX=10090 GN=Wtap PE=1 SV=3	0	FALSE	71.517	28	8	117	8	396	44.2	5.25	250.38	8	cell cycle OR cell proliferation;RNA metabolism OR transcription;other metabolic processes;other biological processes	other membranes;nucleus;other cell component	other molecular function	Pf17098	60532	Wtap	mmu:60532; Q3U120; Q566J5; Q9ER69	ENSMUSG00000060475	Processing of Capped Intron-Containing Pre-mRNA		1	0	1.049	1.772	1.609	0.899	1.047	0.902	0.867	1.032	1.47	1.481	0.493053	0.716079	0.710761	0.846477	0.994638	0.836463	0.793033	0.756402	0.782042	0.798904	12.28
FALSE	High	Master Protein	Q91XU0	ATPase WRNIP1 OS=Mus musculus OX=10090 GN=Wrnip1 PE=1 SV=2	0	FALSE	10.097	7	4	15	4	660	71.7	6.18	12.26	4	cell organization and biogenesis;DNA metabolism;other metabolic processes;stress response;other biological processes	nucleus;other cell component	enzyme regulator activity;nucleic acid binding activity;other molecular function	Pf00004, Pf12002, Pf16193, Pf18279	78903	Wrnip1	mmu:78903; Q3TCT7; Q6PDF0; Q8BUW5; Q8BWP6; Q8BY55; Q91XU0; Q921W3; Q9EQL3	ENSMUSG00000021400			0	0	0.925	1.8	1.257	1.048	1.097	0.678	1.195	1.105	2.18	1.985	0.968106	0.65799	0.985393	0.977281	0.912609	0.0378409	0.648471	0.649357	0.0496926	0.247912	27.92
FALSE	High	Master Protein	Q8VC51	Telomerase Cajal body protein 1 OS=Mus musculus OX=10090 GN=Wrap53 PE=1 SV=1	0	FALSE	10.592	5	2	10	2	532	58.1	4.48	11.91	2	cell organization and biogenesis;DNA metabolism;other metabolic processes;stress response;other biological processes	cytosol;nucleus;other cell component	nucleic acid binding activity;other molecular function	Pf00400	216853	Wrap53	mmu:216853; Q8VC51	ENSMUSG00000041346	Telomere Extension By Telomerase		1	0	1.616	1.906	1.722	1.358	0.781	1.215	0.729	0.868	1.705	0.979	0.197514	0.751699	0.795177	0.848321	0.783441	0.976249	0.884806	0.99904	0.698726	0.999777	0
FALSE	High	Master Protein	P83741	Serine/threonine-protein kinase WNK1 OS=Mus musculus OX=10090 GN=Wnk1 PE=1 SV=2	0	FALSE	83.711	8	17	233	17	2377	250.8	6.43	352.18	17	protein metabolism;other metabolic processes;transport;signal transduction;other biological processes	other membranes;cytosol;other cell component	enzyme regulator activity;kinase activity;other molecular function	Pf00069, Pf12202	232341	Wnk1	A6H6V1; B2RRJ7; B7ZNJ4; mmu:232341; P83741; Q3UZP3; Q6A083; Q6IFS6; Q6VYA0	ENSMUSG00000045962	Stimuli-sensing channels	EGFR1 signaling pathway	2	0	0.935	0.941	0.875	1.011	1.075	0.798	1.207	1.136	1.048	1.298	0.98022	0.864344	0.626033	0.993498	0.961662	0.373458	0.497528	0.439656	0.996351	0.949926	21.31
FALSE	High	Master Protein	Q6DID7	Protein wntless homolog OS=Mus musculus OX=10090 GN=Wls PE=1 SV=1	0	FALSE	13.745	8	6	50	6	541	62.1	7.65	56.55	6	cell-cell signaling;transport;developmental processes;signal transduction;other biological processes	plasma membrane;other membranes;cytosol;ER/Golgi;other cytoplasmic organelle;other cell component	signal transduction activity or receptor binding;other molecular function	Pf06664	68151	Wls	mmu:68151; Q6DID7; Q8CE42; Q9D2B7	ENSMUSG00000028173	WNT ligand biogenesis and trafficking	GPCRs, odorant; GPCRs, orphan	3	0	0.945	0.809	0.806	1.036	1.043	0.856	1.172	0.975	0.805	0.983	0.990221	0.666469	0.622046	0.987089	0.991806	0.651195	0.705768	0.934688	0.831671	0.980055	20.86
FALSE	High	Master Protein	O88286-3	Isoform 2 of Protein Wiz OS=Mus musculus OX=10090 GN=Wiz	0	FALSE	87.171	18	12	154	12	982	105.6	9.26	214.46	12						Wiz	O88286-3				0	0	0.993	1.244	1.203	0.899	1.159	0.943	0.902	1	0.938	1.105	0.963732	0.981381	0.987838	0.854278	0.788633	0.91712	0.946327	0.89662	0.956699	0.993019	19.22
FALSE	High	Master Protein	Q80W47	WD repeat domain phosphoinositide-interacting protein 2 OS=Mus musculus OX=10090 GN=Wipi2 PE=1 SV=1	0	FALSE	27.686	12	2	25	2	445	48.4	5.86	32.8	2	cell organization and biogenesis;protein metabolism;other metabolic processes;stress response	other membranes;cytosol;nucleus;other cytoplasmic organelle;other cell component	other molecular function		74781	Wipi2	mmu:74781; Q80W47	ENSMUSG00000029578	Macroautophagy		1	0	1.039	0.981	1.655	1.193	0.618	1.564	0.729	0.645	1.156	0.747	0.956456	0.947078	0.833842	0.949091	0.168273	0.651195	0.859543	0.766458	0.996751	0.917982	39.76
FALSE	High	Master Protein	Q8K1I7	WAS/WASL-interacting protein family member 1 OS=Mus musculus OX=10090 GN=Wipf1 PE=1 SV=1	0	FALSE	97.644	51	14	236	14	493	50.1	11.41	363.8	14	cell organization and biogenesis;other biological processes	cytoskeleton;other cell component	cytoskeletal activity;other molecular function	Pf02205	215280	Wipf1	mmu:215280; Q3U0U8; Q8K1I7	ENSMUSG00000075284	CDC42 GTPase cycle; RAC1 GTPase cycle; Regulation of actin dynamics for phagocytic cup formation; RHO GTPases Activate WASPs and WAVEs		4	0	0.975	0.777	0.804	1.01	1.195	0.865	1.078	1.1	0.68	0.975	0.964228	0.502357	0.424856	0.985301	0.616216	0.597478	0.8158	0.402064	0.232221	0.924233	31.81
FALSE	High	Master Protein	Q7TMQ7	WD repeat-containing protein 91 OS=Mus musculus OX=10090 GN=Wdr91 PE=1 SV=1	0	FALSE	148.419	29	18	308	18	748	83.4	6.64	680.29	18	transport;other biological processes	other membranes;cytosol;other cytoplasmic organelle	enzyme regulator activity	Pf00400	101240	Wdr91	mmu:101240; Q7TMQ7; Q80XN1	ENSMUSG00000058486	CDC42 GTPase cycle		1	0	0.951	0.826	0.872	1.112	1.108	1.084	1.071	0.933	0.803	0.864	0.996924	0.619238	0.660365	0.782551	0.874838	0.943879	0.827852	0.99904	0.625525	0.76871	21.36
FALSE	High	Master Protein	Q9D0R9	WD repeat-containing protein 89 OS=Mus musculus OX=10090 GN=Wdr89 PE=2 SV=1	0	FALSE	15.454	11	3	8	3	386	42.4	5.66	14.23	3				Pf00400	72338	Wdr89	mmu:72338; Q9D0R9	ENSMUSG00000045690			0	0	0.01	0.779	1.068		100	1.105	100			100	1.8529e-16	0.779722	0.974203		2.63924e-16	0.984808	2.13711e-16			1.60608e-16
FALSE	High	Master Protein	Q8BFQ4	WD repeat-containing protein 82 OS=Mus musculus OX=10090 GN=Wdr82 PE=1 SV=1	0	FALSE	86.493	39	13	224	13	313	35.1	7.69	472.12	13	protein metabolism;other metabolic processes	nucleus;other cell component	other molecular function	Pf00400	77305	Wdr82	mmu:77305; Q8BFQ4; Q8K2G5; Q8VEE8	ENSMUSG00000020257			0	0	0.864	1.073	0.993	0.929	1.064	0.998	1.002	0.94	0.999	1.059	0.574125	0.94071	0.86671	0.923887	0.980622	0.997252	0.96489	0.99904	0.93353	0.981572	31.35
FALSE	High	Master Protein	Q5ND34	WD repeat-containing protein 81 OS=Mus musculus OX=10090 GN=Wdr81 PE=1 SV=2	0	FALSE	136.74	15	22	168	22	1934	211.8	5.77	196.3	22	cell organization and biogenesis;protein metabolism;other metabolic processes;transport;other biological processes	other membranes;cytosol;mitochondrion;other cytoplasmic organelle	enzyme regulator activity;other molecular function	Pf00400, Pf02138	192652	Wdr81	G5E8V0; mmu:192652; Q3TA90; Q3TUS9; Q5ND34; Q6KAR1	ENSMUSG00000045374	CDC42 GTPase cycle		1	0	0.91	0.84	0.691	1.185	1.178	1.016	1.069	0.856	0.72	0.796	0.942775	0.806232	0.327175	0.73693	0.633684	0.994163	0.882385	0.935011	0.562525	0.858157	30.27
FALSE	High	Master Protein	Q99J09	Methylosome protein 50 OS=Mus musculus OX=10090 GN=Wdr77 PE=1 SV=1	0	FALSE	141.459	56	12	272	12	342	36.9	5.27	766.63	12	cell organization and biogenesis;protein metabolism;RNA metabolism OR transcription;other metabolic processes;developmental processes;other biological processes	cytosol;ER/Golgi;nucleus;other cell component	nucleic acid binding activity;other molecular function	Pf00400	70465	Wdr77	mmu:70465; Q3TFJ1; Q8BSH8; Q99J09; Q9CZY5	ENSMUSG00000000561	RMTs methylate histone arginines; snRNP Assembly		2	0	0.962	1.57	1.397	0.968	1.155	1.023	0.984	0.919	1.415	1.504	0.970344	0.869129	0.924568	0.982917	0.667135	0.998569	0.984109	0.985394	0.830578	0.729889	24.14
FALSE	High	Master Protein	A6PWY4	WD repeat-containing protein 76 OS=Mus musculus OX=10090 GN=Wdr76 PE=1 SV=1	0	FALSE	40.561	14	7	62	7	622	69	9.36	79.69	7	stress response;other biological processes	nucleus;other cell component	nucleic acid binding activity;other molecular function		241627	Wdr76	A2ASQ8; A4FUV0; A6PWY4; mmu:241627; Q504Z3; Q9CTV4	ENSMUSG00000027242			0	0	1.243	1.527	1.156	1.071	1.397	1.08	1.177	1.37	1.031	0.966	0.387668	0.922273	0.987686	0.973057	0.36614	0.996917	0.705768	0.282483	0.998132	0.975548	36.31
FALSE	High	Master Protein	Q3U821	WD repeat-containing protein 75 OS=Mus musculus OX=10090 GN=Wdr75 PE=1 SV=1	0	FALSE	113.746	21	14	180	14	830	94	6.18	464.01	14	RNA metabolism OR transcription;other metabolic processes;other biological processes	nucleus		Pf00400	73674	Wdr75	mmu:73674; Q08EC1; Q3U821	ENSMUSG00000025995	Major pathway of rRNA processing in the nucleolus and cytosol		1	0	0.984	1.568	1.335	0.956	0.993	1.098	0.903	0.897	1.384	1.051	0.912505	0.869067	0.962349	0.963991	0.921274	0.912413	0.886627	0.92641	0.870997	0.971481	29.19
FALSE	High	Master Protein	Q8VCG3	WD repeat-containing protein 74 OS=Mus musculus OX=10090 GN=Wdr74 PE=2 SV=1	0	FALSE	90.946	36	11	163	11	384	42.6	7.78	368.58	11	RNA metabolism OR transcription;other metabolic processes;developmental processes;other biological processes	nucleus;other cell component		Pf00400	107071	Wdr74	mmu:107071; Q8VCG3	ENSMUSG00000042729			0	0	0.969	1.379	1.222	0.955	1.058	1.044	0.907	0.945	1.124	1.025	0.969988	0.951305	0.99981	0.95357	0.987961	0.998971	0.894883	0.978406	0.998132	0.967415	35.74
FALSE	High	Master Protein	Q9CWR1	WD repeat-containing protein 73 OS=Mus musculus OX=10090 GN=Wdr73 PE=1 SV=1	0	FALSE	46.991	18	7	54	7	371	40.8	5.54	104.21	7	cell organization and biogenesis;other biological processes	plasma membrane;other membranes;cytosol;cytoskeleton			71968	Wdr73	mmu:71968; Q05C70; Q3TEN7; Q571I2; Q8BSB9; Q8CF62; Q9CWR1	ENSMUSG00000025722			0	0	0.916	1.653	1.532	0.891	0.85	0.837	0.955	0.984	1.793	1.685	0.955579	0.804328	0.871196	0.867533	0.401969	0.575134	0.99582	0.933233	0.411119	0.646459	9.93
FALSE	High	Master Protein	Q3TWF6	WD repeat-containing protein 70 OS=Mus musculus OX=10090 GN=Wdr70 PE=1 SV=1	0	FALSE	46.631	15	9	69	9	657	73.1	5.97	77.28	9	other biological processes	nucleus;other cell component	other molecular function	Pf00400	545085	Wdr70	mmu:545085; Q3TWF6				0	0	0.973	1.263	1.116	0.863	1.09	0.817	0.968	1.013	1.044	1.364	0.955579	0.983513	0.984752	0.672049	0.925329	0.474413	0.999929	0.852272	0.99782	0.890485	34.27
FALSE	High	Master Protein	Q920I9	WD repeat-containing protein 7 OS=Mus musculus OX=10090 GN=Wdr7 PE=1 SV=3	0	FALSE	40.402	7	7	43	7	1489	163.3	6.9	74.02	7	developmental processes	ER/Golgi;other cell component		Pf00400	104082	Wdr7	mmu:104082; Q059Q1; Q3U440; Q80TY3; Q920I9; Q920J0	ENSMUSG00000040560			0	0	0.914	1.106	0.871	1.314	1.209	1.073	0.814	0.618	0.775	0.732	0.945796	0.981381	0.779803	0.339678	0.492988	0.984808	0.731664	0.063948	0.702667	0.609388	34.79
FALSE	High	Master Protein	Q9ERF3	WD repeat-containing protein 61 OS=Mus musculus OX=10090 GN=Wdr61 PE=1 SV=1	0	FALSE	164.268	60	13	385	13	305	33.8	5.36	962.13	13	cell-cell signaling;protein metabolism;RNA metabolism OR transcription;other metabolic processes;signal transduction;other biological processes	cytosol;nucleus;other cell component		Pf00400, Pf08662	66317	Wdr61	mmu:66317; Q3U562; Q9CZP1; Q9ERF3	ENSMUSG00000061559	Formation of RNA Pol II elongation complex ; RNA Polymerase II Pre-transcription Events; E3 ubiquitin ligases ubiquitinate target proteins; mRNA decay by 3' to 5' exoribonuclease	Mechanisms associated with pluripotency	6	0	0.967	1.503	1.594	0.963	0.899	1.082	0.831	0.795	1.328	1.176	0.965717	0.945334	0.801659	0.986257	0.401729	0.909281	0.623966	0.316404	0.951056	0.996229	28.17
FALSE	High	Master Protein	Q99ME2	WD repeat-containing protein 6 OS=Mus musculus OX=10090 GN=Wdr6 PE=1 SV=1	0	FALSE	60.614	11	7	59	7	1125	121.8	6.98	159.97	7	cell cycle OR cell proliferation;RNA metabolism OR transcription;other metabolic processes;other biological processes	plasma membrane;other membranes;cytosol;nucleus;other cell component	other molecular function	Pf00400	83669	Wdr6	mmu:83669; Q99ME2	ENSMUSG00000066357	RND2 GTPase cycle; RND3 GTPase cycle; RND1 GTPase cycle; RHOU GTPase cycle; RHOV GTPase cycle		5	0	0.894	0.933	1.254	1.087	0.85	1.184	0.772	0.624	0.975	0.896	0.935699	0.911966	0.990638	0.98079	0.646228	0.91712	0.705768	0.457332	0.988126	0.940833	22.01
FALSE	High	Master Protein	Q9CX97	WD repeat-containing protein 55 OS=Mus musculus OX=10090 GN=Wdr55 PE=1 SV=2	0	FALSE	80.228	33	10	158	10	388	42.6	4.89	476.83	10	RNA metabolism OR transcription;other metabolic processes	nucleus;other cell component		Pf00400, Pf12894	67936	Wdr55	A2RS10; mmu:67936; Q9CX97	ENSMUSG00000042660		mRNA processing	1	0	0.923	1.696	1.419	0.978	1.035	0.842	0.988	0.958	1.419	1.437	0.970344	0.744483	0.900195	0.960659	0.999467	0.624356	0.990609	0.940774	0.745311	0.845765	35.8
FALSE	High	Master Protein	P61965	WD repeat-containing protein 5 OS=Mus musculus OX=10090 GN=Wdr5 PE=1 SV=1	0	FALSE	116.07	46	12	226	12	334	36.6	8.27	439.79	12	cell organization and biogenesis;protein metabolism;other metabolic processes;developmental processes;other biological processes	cytoskeleton;nucleus	other molecular function	Pf00400	140858	Wdr5	mmu:140858; P61965; Q91VA5; Q922C9; Q9NWX7; Q9UGP9	ENSMUSG00000026917	Neddylation; PKMTs methylate histone lysines; RMTs methylate histone arginines; HATs acetylate histones; RUNX1 regulates genes involved in megakaryocyte differentiation and platelet function		5	0	0.936	1.093	1.169	0.905	0.925	0.887	1.089	1.073	1.204	1.429	0.976079	0.968133	0.991927	0.842972	0.632108	0.701921	0.814474	0.623231	0.99782	0.84605	18.48
FALSE	High	Master Protein	Q8BH57	WD repeat-containing protein 48 OS=Mus musculus OX=10090 GN=Wdr48 PE=1 SV=1	0	FALSE	85.895	27	14	110	14	676	76	7.17	158.05	14	protein metabolism;DNA metabolism;other metabolic processes;stress response;developmental processes;other biological processes	nucleus;other cytoplasmic organelle;other cell component	nucleic acid binding activity;other molecular function	Pf00400, Pf11816	67561	Wdr48	mmu:67561; Q80TD4; Q80XI0; Q8BH57; Q8BRM0; Q8CBK0; Q922Z9; Q9CRR1; Q9CSL0	ENSMUSG00000032512	Ub-specific processing proteases; Fanconi Anemia Pathway; Recognition of DNA damage by PCNA-containing replication complex		3	0	0.955	1.46	1.434	1.031	0.95	0.943	0.941	0.896	1.255	1.3	0.990221	0.920626	0.897372	0.963991	0.841316	0.909281	0.968961	0.942302	0.961114	0.953846	39.42
FALSE	High	Master Protein	Q9Z0H1	WD repeat-containing protein 46 OS=Mus musculus OX=10090 GN=Wdr46 PE=2 SV=1	0	FALSE	173.98	36	16	255	16	622	69	9.77	747.58	16	RNA metabolism OR transcription;other metabolic processes	nucleus;other cell component		Pf08149	57315	Wdr46	mmu:57315; Q9Z0H1	ENSMUSG00000024312	Major pathway of rRNA processing in the nucleolus and cytosol		1	0	1.039	1.525	1.37	1.038	1.133	1.04	1.057	1.06	1.487	1.47	0.734308	0.874707	0.934179	0.960659	0.828351	0.998439	0.882385	0.738468	0.788086	0.827737	37.25
FALSE	High	Master Protein	Q6ZQL4	WD repeat-containing protein 43 OS=Mus musculus OX=10090 GN=Wdr43 PE=1 SV=2	0	FALSE	235.935	50	23	465	23	677	75.3	5.38	1332.47	23	RNA metabolism OR transcription;other metabolic processes;other biological processes	nucleus;other cell component	nucleic acid binding activity;other molecular function	Pf00400, Pf04003	72515	Wdr43	mmu:72515; Q3U895; Q6ZQL4	ENSMUSG00000041057	Major pathway of rRNA processing in the nucleolus and cytosol		1	0	1.001	1.85	1.449	0.955	1.099	0.992	0.938	0.974	1.56	1.504	0.83425	0.554334	0.892915	0.960659	0.877276	0.9856	0.971181	0.925523	0.600855	0.761162	20.18
FALSE	High	Master Protein	Q3UDP0	WD repeat-containing protein 41 OS=Mus musculus OX=10090 GN=Wdr41 PE=1 SV=1	0	FALSE	22.399	11	3	5	3	460	51.5	5.15	9.56	3	other metabolic processes;other biological processes	other cell component		Pf00400	218460	Wdr41	mmu:218460; Q3UDP0; Q8C4F1; Q8C8K5	ENSMUSG00000042015			0	0	0.01	0.01	0.01				100				1.8529e-16	1.55664e-16	1.66269e-16				2.13711e-16
FALSE	High	Master Protein	Q9EP82	tRNA (guanine-N(7)-)-methyltransferase non-catalytic subunit WDR4 OS=Mus musculus OX=10090 GN=Wdr4 PE=1 SV=2	0	FALSE	41.883	23	6	48	6	413	45.7	6.44	75.31	6	RNA metabolism OR transcription;other metabolic processes;stress response	cytosol;nucleus;other cell component		Pf00400	57773	Wdr4	mmu:57773; Q80V01; Q9EP82				0	0	0.888	1.054	1.18	0.949	1.182	1.06	1.056	0.942	1.015	0.959	0.907955	0.949439	0.991441	0.949387	0.687803	0.998439	0.921629	0.972894	0.996751	0.967415	23.47
FALSE	High	Master Protein	Q8CBE3	WD repeat-containing protein 37 OS=Mus musculus OX=10090 GN=Wdr37 PE=1 SV=1	0	FALSE	32.556	15	5	46	5	496	55	7.23	92.57	5		nucleus;other cell component		Pf00400	207615	Wdr37	mmu:207615; Q80Y96; Q8CBE3; Q8CCL2	ENSMUSG00000021147			0	0	0.854	1.381	1.176	1.1	0.904	1.167	0.739	0.674	1.133	0.833	0.925239	0.970972	0.994634	0.992863	0.914156	0.983221	0.855149	0.811131	0.998132	0.963133	18.73
FALSE	High	Master Protein	Q8K4P0	pre-mRNA 3' end processing protein WDR33 OS=Mus musculus OX=10090 GN=Wdr33 PE=1 SV=1	0	FALSE	36.318	7	7	65	7	1330	145.2	9.13	74.42	7	RNA metabolism OR transcription;other metabolic processes	nucleus;other cell component		Pf00400	74320	Wdr33	mmu:74320; Q8C7C6; Q8CD02; Q8K4P0	ENSMUSG00000024400	mRNA 3'-end processing; RNA Polymerase II Transcription Termination; mRNA Splicing - Major Pathway; Transport of Mature mRNA Derived from an Intronless Transcript; Processing of Intronless Pre-mRNAs		5	0	0.913	1.299	1.207	1.193	1.073	0.99	1.169	0.977	1.347	1.28	0.94806	0.974815	0.995249	0.724627	0.966069	0.97262	0.658666	0.925523	0.878183	0.954868	19.53
FALSE	High	Master Protein	Q8BHB4	WD repeat-containing protein 3 OS=Mus musculus OX=10090 GN=Wdr3 PE=1 SV=1	0	FALSE	201.138	35	24	292	24	942	105.7	6.64	712.16	24	RNA metabolism OR transcription;other metabolic processes	other membranes;nucleus;other cell component	nucleic acid binding activity	Pf00400, Pf04003	269470	Wdr3	mmu:269470; Q8BHB4	ENSMUSG00000033285	Major pathway of rRNA processing in the nucleolus and cytosol		1	0	0.901	1.275	1.134	0.874	0.963	1.039	1.08	1.07	1.352	1.163	0.901722	0.988922	0.987686	0.727296	0.840612	0.994163	0.812663	0.557399	0.906662	0.991321	29.88
FALSE	High	Master Protein	Q8C6G8	WD repeat-containing protein 26 OS=Mus musculus OX=10090 GN=Wdr26 PE=1 SV=3	0	FALSE	40.871	15	8	84	8	641	70.5	6.16	158.28	8	protein metabolism;other metabolic processes	cytosol;mitochondrion;nucleus;other cell component		Pf00400, Pf17814	226757	Wdr26	E9PX83; mmu:226757; Q3TK81; Q8C4F3; Q8C6G8; Q8VDZ6	ENSMUSG00000038733			0	0	0.972	0.766	0.94	1.164	1.035	1.141	0.954	0.873	0.726	0.912	0.985269	0.660405	0.867599	0.856516	0.997196	0.91712	0.991908	0.967836	0.602321	0.940229	43.37
FALSE	High	Master Protein	Q4VBE8	WD repeat-containing protein 18 OS=Mus musculus OX=10090 GN=Wdr18 PE=1 SV=1	0	FALSE	96.309	35	11	204	11	431	47.2	6.89	453.67	11	DNA metabolism;RNA metabolism OR transcription;other metabolic processes	nucleus;other cell component		Pf00400, Pf14077	216156	Wdr18	mmu:216156; Q4VBE8	ENSMUSG00000035754	Major pathway of rRNA processing in the nucleolus and cytosol		1	0	0.992	0.979	1.048	0.895	1.004	1.054	0.94	1.073	0.924	0.835	0.922409	0.918316	0.918073	0.826113	0.970646	0.994163	0.977457	0.674285	0.906804	0.762495	32.87
FALSE	High	Master Protein	Q91V09	WD repeat-containing protein 13 OS=Mus musculus OX=10090 GN=Wdr13 PE=1 SV=1	0	FALSE	17.404	8	3	30	3	485	53.6	9.14	61.92	3	other biological processes	plasma membrane;other membranes;cytoskeleton;nucleus	other molecular function	Pf00400	73447	Wdr13	mmu:73447; Q91V09	ENSMUSG00000031166			0	0	0.986	1.214	1.17	1.236	0.91	1.064	1.182	1.075	1.481	1.269	0.985269	0.995514	0.989053	0.93434	0.960276	0.994163	0.812663	0.881786	0.869125	0.922253	23.34
FALSE	High	Master Protein	Q9JJA4	Ribosome biogenesis protein WDR12 OS=Mus musculus OX=10090 GN=Wdr12 PE=1 SV=1	0	FALSE	266.385	52	17	423	17	423	47.3	5.6	1320.56	17	RNA metabolism OR transcription;other metabolic processes;signal transduction;other biological processes	nucleus;other cell component	other molecular function	Pf00400, Pf08154	57750	Wdr12	mmu:57750; Q9CST3; Q9JJA4; Q9JKF5	ENSMUSG00000026019	Major pathway of rRNA processing in the nucleolus and cytosol	Delta-Notch signaling pathway	2	0	0.965	1.392	1.27	0.996	1.001	0.992	1.044	0.997	1.488	1.181	0.96193	0.974815	0.989053	0.981808	0.966069	0.998439	0.876654	0.88745	0.803073	0.999821	27.69
FALSE	High	Master Protein	Q8K1X1	WD repeat-containing protein 11 OS=Mus musculus OX=10090 GN=Wdr11 PE=1 SV=1	0	FALSE	75.463	15	11	120	11	1223	135.9	7.11	195.05	11	cell organization and biogenesis;transport;developmental processes;other biological processes	cytosol;cytoskeleton;ER/Golgi;nucleus;other cell component			207425	Wdr11	mmu:207425; Q69ZL3; Q8C937; Q8K1X1		RHOH GTPase cycle		1	0	0.916	1.131	1.075	1.091	1.12	1.272	1.141	0.979	1.113	0.952	0.945796	0.986211	0.974697	0.94877	0.910892	0.800988	0.750434	0.935011	0.998132	0.968152	26.3
FALSE	High	Master Protein	O88342	WD repeat-containing protein 1 OS=Mus musculus OX=10090 GN=Wdr1 PE=1 SV=3	0	FALSE	307.52	64	27	545	27	606	66.4	6.6	1629.65	27	cell organization and biogenesis;developmental processes;other biological processes	plasma membrane;other membranes;cytoskeleton;other cell component	cytoskeletal activity	Pf00400	22388	Wdr1	mmu:22388; O88342	ENSMUSG00000005103	Platelet degranulation	Hypertrophy model	2	0	0.915	1.075	0.913	1.01	1.148	0.991	1.102	1.013	0.988	1.034	0.893076	0.914144	0.726267	0.956184	0.58208	0.998439	0.71752	0.842182	0.878183	0.932946	28.21
FALSE	High	Master Protein	P59328	WD repeat and HMG-box DNA-binding protein 1 OS=Mus musculus OX=10090 GN=Wdhd1 PE=1 SV=2	0	FALSE	104.251	21	18	172	18	1117	124.2	5.63	267.04	18	cell cycle OR cell proliferation;cell organization and biogenesis;DNA metabolism;RNA metabolism OR transcription;other metabolic processes;stress response;other biological processes	nucleus;other cell component	nucleic acid binding activity;other molecular function	Pf00400, Pf00505, Pf12341, Pf12894	218973	Wdhd1	mmu:218973; P59328; Q6P408	ENSMUSG00000037572			0	0	1.014	1.398	1.308	0.886	1.064	0.9	0.937	1.084	1.143	1.29	0.733556	0.975947	0.985393	0.760258	0.946815	0.821449	0.967027	0.504413	0.998132	0.971481	21.9
FALSE	High	Master Protein	E9Q2M9	WD repeat- and FYVE domain-containing protein 4 OS=Mus musculus OX=10090 GN=Wdfy4 PE=1 SV=2	0	FALSE	264.408	18	40	463	40	3183	354.1	6.34	752.26	40	other metabolic processes;other biological processes	ER/Golgi;other cytoplasmic organelle		Pf00400, Pf02138, Pf14844	545030	Wdfy4	E9Q2M9	ENSMUSG00000051506			0	0	0.904	0.663	0.808	1.209	1.011	1.172	1.05	0.846	0.761	0.77	0.898195	0.17999	0.512892	0.334725	0.972203	0.758804	0.871247	0.750324	0.547744	0.551997	26.76
FALSE	High	Master Protein	Q6VNB8	WD repeat and FYVE domain-containing protein 3 OS=Mus musculus OX=10090 GN=Wdfy3 PE=1 SV=1	0	FALSE	50.058	4	10	34	10	3508	392.1	6.8	33.74	10	other metabolic processes	plasma membrane;other membranes;cytosol;nucleus;other cytoplasmic organelle;other cell component	other molecular function	Pf00400, Pf01363, Pf02138, Pf14844	72145	Wdfy3	mmu:72145; Q6VNB8; Q8C8H7	ENSMUSG00000043940			0	0	0.785	0.909	0.689	1.155	0.997	1.152	0.95	0.604	0.776	0.568	0.777812	0.90372	0.579019	0.949387	0.984249	0.981194	0.996477	0.631462	0.878183	0.668761	23.79
FALSE	High	Master Protein	Q8BUB4	WD repeat and FYVE domain-containing protein 2 OS=Mus musculus OX=10090 GN=Wdfy2 PE=1 SV=2	0	FALSE	15.463	13	4	24	4	400	45.1	6.81	15.2	4	other biological processes	other cytoplasmic organelle;other cell component	other molecular function	Pf00400, Pf01363	268752	Wdfy2	mmu:268752; Q3U9F3; Q8BUB4	ENSMUSG00000014547			0	0	0.835	0.602	0.491	1.026	0.798	0.898	0.822	0.774	1.449	0.563	0.574125	0.138985	0.000867775	0.990781	0.0476268	0.788782	0.684782	0.551373	0.844494	0.0747117	24.67
FALSE	High	Master Protein	Q61048	WW domain-binding protein 4 OS=Mus musculus OX=10090 GN=Wbp4 PE=1 SV=4	0	FALSE	26.748	15	3	30	3	376	42.1	7.36	61.31	3	RNA metabolism OR transcription;other metabolic processes	nucleus	nucleic acid binding activity;other molecular function	Pf00397, Pf06220	22380	Wbp4	mmu:22380; Q3TUU8; Q61048; Q8K1Z9; Q9CS45	ENSMUSG00000022023	mRNA Splicing - Major Pathway	mRNA processing	2	0		100	100		0.94	0.969	0.01	0.01	0.959	0.967		1.55664e-16	1.66269e-16		0.947418	0.966583	2.13711e-16	1.746e-16	0.996751	0.981572
FALSE	High	Master Protein	P97765	WW domain-binding protein 2 OS=Mus musculus OX=10090 GN=Wbp2 PE=1 SV=1	0	FALSE	38.428	25	7	81	7	261	28	6.33	181.27	7	cell organization and biogenesis;signal transduction;other biological processes	cytosol;nucleus;other cell component	nucleic acid binding activity;other molecular function	Pf02893	22378	Wbp2	A2A860; mmu:22378; P97765	ENSMUSG00000034341			0	0	0.767	1.21	1.627	0.91	1.009	0.87	1.234	1.21	1.472	1.762	0.1953	0.992997	0.721493	0.835661	0.986771	0.646548	0.45729	0.304247	0.749486	0.462907	28.24
FALSE	High	Master Protein	Q923D5	WW domain-binding protein 11 OS=Mus musculus OX=10090 GN=Wbp11 PE=1 SV=2	0	FALSE	171.998	36	19	325	19	641	69.8	8.4	698.85	19	RNA metabolism OR transcription;other metabolic processes	cytosol;nucleus;other cell component	enzyme regulator activity;other molecular function	Pf09429	60321	Wbp11	mmu:60321; O88539; Q3UMD8; Q8VDI0; Q923D5	ENSMUSG00000030216	mRNA Splicing - Major Pathway		1	0	1.216	1.453	1.403	0.999	1.125	0.798	0.89	1.03	1.107	1.519	0.0415059	0.919254	0.915619	0.997948	0.849338	0.293521	0.871247	0.761185	0.998132	0.726615	38.83
FALSE	High	Master Protein	Q91YD9	Neural Wiskott-Aldrich syndrome protein OS=Mus musculus OX=10090 GN=Wasl PE=1 SV=1	0	FALSE	21.402	15	4	21	4	501	54.2	7.93	12.64	4	cell cycle OR cell proliferation;cell organization and biogenesis;transport;developmental processes;other biological processes	other membranes;cytosol;cytoskeleton;ER/Golgi;nucleus;other cell component	cytoskeletal activity;other molecular function	Pf00568, Pf00786, Pf02205	73178	Wasl	mmu:73178; Q91YD9	ENSMUSG00000029684	Clathrin-mediated endocytosis; EPHB-mediated forward signaling; NOSTRIN mediated eNOS trafficking; Regulation of actin dynamics for phagocytic cup formation; CDC42 GTPase cycle; RAC1 GTPase cycle; RHOJ GTPase cycle; RHO GTPases Activate WASPs and WAVEs; RHOV GTPase cycle; RHOQ GTPase cycle; DCC mediated attractive signaling; Nephrin family interactions	Chemokine signaling pathway; G13 signaling pathway; EGFR1 signaling pathway	15	0	0.54	1.357	0.853	100	1.088	0.776		0.01			0.0994241	0.974815	0.779803	1.72667e-16	0.981441	0.700958		1.746e-16			0
FALSE	High	Master Protein	Q8C2E7	WASH complex subunit 5 OS=Mus musculus OX=10090 GN=Washc5 PE=1 SV=2	0	FALSE	219.728	38	37	421	37	1159	134	7.12	948.25	37	cell cycle OR cell proliferation;cell organization and biogenesis;transport;other biological processes	other membranes;cytosol;ER/Golgi;nucleus;other cytoplasmic organelle;other cell component	other molecular function	Pf10266	223593	Washc5	mmu:223593; Q8BGY1; Q8C2E7; Q8K2J2	ENSMUSG00000022350			0	0	0.914	0.981	0.876	1.135	1.091	1.098	1.011	0.865	0.908	0.884	0.925239	0.821044	0.580128	0.64163	0.89278	0.909281	0.949908	0.813828	0.744509	0.768226	32.25
FALSE	High	Master Protein	Q3UMB9	WASH complex subunit 4 OS=Mus musculus OX=10090 GN=Washc4 PE=1 SV=2	0	FALSE	154.024	19	18	275	18	1173	136.3	7.37	558.87	18	cell organization and biogenesis;transport;other biological processes	other membranes;cytosol;nucleus;other cytoplasmic organelle;other cell component		Pf14744, Pf14745, Pf14746	319277	Washc4	mmu:319277; Q3TTQ9; Q3UMB9; Q6ZPZ7; Q8CAK8; Q8CGK0	ENSMUSG00000034560			0	0	1.005	0.857	0.834	1.143	1.056	1.171	1.111	0.949	0.889	0.721	0.81371	0.58093	0.481505	0.626811	0.979452	0.731108	0.702773	0.979707	0.675864	0.261834	25.42
FALSE	High	Master Protein	Q9CR27	WASH complex subunit 3 OS=Mus musculus OX=10090 GN=Washc3 PE=1 SV=1	0	FALSE	16.642	29	5	44	5	194	21.1	4.46	71.38	5	cell organization and biogenesis;transport;other biological processes	other membranes;other cytoplasmic organelle;other cell component		Pf10152	67282	Washc3	mmu:67282; Q8K2X5; Q9CR27; Q9D0Y7	ENSMUSG00000020056			0	0	1.241	2.056	3.832	100	1.459	1.24	1.055	0.01	1.787	2.249	0.584821	0.644726	0.00291559	1.72667e-16	0.409197	0.850127	0.947398	1.746e-16	0.666091	0.263843	28.06
FALSE	High	Master Protein	Q6PGL7	WASH complex subunit 2 OS=Mus musculus OX=10090 GN=Washc2 PE=1 SV=1	0	FALSE	328.278	44	31	362	31	1334	145.2	4.77	856.56	31	transport;other biological processes	plasma membrane;other membranes;cytosol;nucleus;other cytoplasmic organelle;other cell component	other molecular function	Pf15255	28006	Washc2	mmu:28006; Q3TQ99; Q6PGL7; Q80TW8; Q80UQ4; Q8CAP0	ENSMUSG00000024104			0	0	1.082	1.142	1.229	1.188	1.199	0.988	0.877	0.722	0.895	0.994	0.462083	0.981381	0.997214	0.599919	0.575129	0.97262	0.86457	0.241738	0.865508	0.937846	43.01
FALSE	High	Master Protein	Q8VDD8	WASH complex subunit 1 OS=Mus musculus OX=10090 GN=Washc1 PE=1 SV=1	0	FALSE	84.454	38	10	155	10	475	51.6	5.44	410.29	10	cell cycle OR cell proliferation;cell organization and biogenesis;transport;other biological processes	other membranes;cytosol;cytoskeleton;other cytoplasmic organelle;other cell component	signal transduction activity or receptor binding;cytoskeletal activity;other molecular function	Pf11945	68767	Washc1	mmu:68767; Q3U473; Q8VDD8	ENSMUSG00000024101			0	0	0.966	1.1	0.949	1.123	1.138	1.004	0.887	0.81	0.939	1.158	0.970344	0.978585	0.840916	0.861344	0.819097	0.985507	0.901756	0.81443	0.951633	0.987791	21.95
FALSE	High	Master Protein	Q8BH43	Wiskott-Aldrich syndrome protein family member 2 OS=Mus musculus OX=10090 GN=Wasf2 PE=1 SV=1	0	FALSE	58.551	21	9	147	9	497	54	5.53	303.11	9	cell organization and biogenesis;transport;developmental processes;signal transduction;other biological processes	plasma membrane;other membranes;cytoskeleton;other cytoplasmic organelle;other cell component	cytoskeletal activity;other molecular function	Pf02205	242687	Wasf2	mmu:242687; Q8BH43	ENSMUSG00000028868	VEGFA-VEGFR2 Pathway; RAC1 GTPase cycle; Regulation of actin dynamics for phagocytic cup formation; RAC2 GTPase cycle; RAC3 GTPase cycle; RHO GTPases Activate WASPs and WAVEs	Regulation of actin cytoskeleton	7	0	0.996	1.154	1.181	1.068	1.243	1.094	1.037	1.053	1.023	1.276	0.916251	0.981381	0.987836	0.91574	0.394282	0.948398	0.922111	0.736045	0.992701	0.953929	32.19
FALSE	High	Master Protein	P70315	Wiskott-Aldrich syndrome protein homolog OS=Mus musculus OX=10090 GN=Was PE=1 SV=1	0	FALSE	140.291	46	16	230	16	520	54.2	6.7	645.97	16	cell organization and biogenesis;stress response;transport;signal transduction;other biological processes	plasma membrane;other membranes;cytosol;cytoskeleton;nucleus;other cell component	cytoskeletal activity;other molecular function	Pf00568, Pf00786, Pf02205	22376	Was	mmu:22376; P70315	ENSMUSG00000031165	Generation of second messenger molecules; Regulation of actin dynamics for phagocytic cup formation; CDC42 GTPase cycle; RAC1 GTPase cycle; RHOJ GTPase cycle; RHO GTPases Activate WASPs and WAVEs	Chemokine signaling pathway; G13 signaling pathway; Regulation of actin cytoskeleton	9	0	0.992	0.963	0.898	1.003	1.175	0.882	1.096	1.126	0.926	1.182	0.897377	0.859882	0.743764	0.989118	0.636813	0.7484	0.756761	0.230363	0.885628	0.984603	26.19
FALSE	High	Master Protein	Q9CYK1	Tryptophan--tRNA ligase, mitochondrial OS=Mus musculus OX=10090 GN=Wars2 PE=1 SV=2	0	FALSE	25.475	18	5	37	5	360	40.1	8.82	90.34	5	protein metabolism;RNA metabolism OR transcription;other metabolic processes;developmental processes;other biological processes	plasma membrane;other membranes;mitochondrion;nucleus	other molecular function	Pf00579	70560	Wars2	mmu:70560; Q8BFV8; Q9CYK1	ENSMUSG00000004233			0	0	0.836	1.25	1.656	1.04	1.135	1.089	1.027	0.715	1.309	1.393	0.733883	0.975947	0.688901	0.986257	0.849338	0.962964	0.956562	0.626032	0.912804	0.888931	34.75
FALSE	High	Master Protein	P32921-2	Isoform 2 of Tryptophan--tRNA ligase, cytoplasmic OS=Mus musculus OX=10090 GN=Wars1	0	FALSE	353.752	69	29	632	29	475	53.6	7.08	1628.26	29						Wars1	P32921-2				0	0	0.987	1.178	1.138	1.006	0.965	1.038	0.921	0.929	1.155	1.028	0.908407	0.968133	0.985393	0.960659	0.848752	0.977323	0.936908	0.974308	0.998132	0.928594	35.98
FALSE	High	Master Protein	Q65Z40	Wings apart-like protein homolog OS=Mus musculus OX=10090 GN=Wapl PE=1 SV=2	0	FALSE	140.676	24	20	153	20	1200	134	5.41	175.96	20	cell cycle OR cell proliferation;other biological processes	non-structural extracellular;cytosol;cytoskeleton;ER/Golgi;nucleus;other cell component		Pf07814	218914	Wapl	B9EIG8; mmu:218914; Q65Z40; Q6ZQE9	ENSMUSG00000041408	Separation of Sister Chromatids; Resolution of Sister Chromatid Cohesion; Establishment of Sister Chromatid Cohesion; Cohesin Loading onto Chromatin		4	0	1.129	1.76	1.512	0.955	1.048	0.899	0.772	0.906	1.235	1.382	0.690994	0.639549	0.907666	0.948066	0.994638	0.831258	0.677571	0.99904	0.929093	0.884478	34.64
FALSE	High	Master Protein	Q924H7	WW domain-containing adapter protein with coiled-coil OS=Mus musculus OX=10090 GN=Wac PE=1 SV=2	0	FALSE	20.02	8	3	33	3	646	70.6	9.45	72.34	3	cell cycle OR cell proliferation;cell organization and biogenesis;protein metabolism;other metabolic processes;stress response;signal transduction;other biological processes	nucleus	other molecular function	Pf00397	225131	Wac	mmu:225131; Q3U0K1; Q66JM9; Q69Z92; Q8C2W2; Q8C8Q8; Q924H7	ENSMUSG00000024283	E3 ubiquitin ligases ubiquitinate target proteins		1	0	0.88	1.297	0.872	0.547	1.055	0.925	0.664	1.009	0.82	0.834	0.945796	0.983466	0.822215	0.0626525	0.994638	0.91712	0.713126	0.934887	0.920778	0.940833	10.3
FALSE	High	Master Protein	Q8CC88	von Willebrand factor A domain-containing protein 8 OS=Mus musculus OX=10090 GN=Vwa8 PE=1 SV=2	0	FALSE	150.465	14	22	233	22	1905	213.3	6.6	432.75	22		mitochondrion;other cytoplasmic organelle;other cell component	other molecular function	Pf07728	219189	Vwa8	mmu:219189; Q3U4P9; Q6ZQ94; Q8CC88; Q8CDH8; Q8VCU3	ENSMUSG00000058997			0	0	0.977	1.069	1.044	1.105	1.112	1.209	0.943	0.892	0.83	0.825	0.936512	0.947954	0.949881	0.79034	0.874838	0.614524	0.975031	0.935011	0.705483	0.672941	21.58
FALSE	High	Master Protein	Q99KC8	von Willebrand factor A domain-containing protein 5A OS=Mus musculus OX=10090 GN=Vwa5a PE=1 SV=2	0	FALSE	290.229	47	31	416	31	793	87.1	6.58	982.58	31		nucleus		Pf08487, Pf13768	67776	Vwa5a	mmu:67776; Q3TTU2; Q3UVU1; Q3V3F2; Q6UN22; Q8BHA8; Q99KC8; Q9CTV9	ENSMUSG00000023186			0	0	0.982	0.58	0.747	1.336	1.181	1.174	1.201	0.908	0.604	0.795	0.912505	0.0264285	0.205398	0.0219052	0.568243	0.706212	0.301106	0.945443	0.0417207	0.571487	26.36
FALSE	High	Master Protein	O88384	Vesicle transport through interaction with t-SNAREs homolog 1B OS=Mus musculus OX=10090 GN=Vti1b PE=1 SV=1	0	FALSE	90.775	47	9	204	9	232	26.7	8.79	520.24	9	cell organization and biogenesis;other metabolic processes;transport;other biological processes	other membranes;cytosol;ER/Golgi;other cytoplasmic organelle;other cell component	other molecular function	Pf05008, Pf12352		Vti1b	O88384		Platelet degranulation		1	0	0.865	1.044	1.148	1.09	1.06	1.119	1.107	0.899	1.086	1.173	0.746945	0.947078	0.985393	0.897808	0.984551	0.914228	0.792641	0.967211	0.998132	0.984492	30.17
FALSE	High	Master Protein	O89116	Vesicle transport through interaction with t-SNAREs homolog 1A OS=Mus musculus OX=10090 GN=Vti1a PE=1 SV=1	0	FALSE	41.948	30	4	67	4	217	25	6.4	88.75	4	cell organization and biogenesis;other metabolic processes;transport;other biological processes	other membranes;cytosol;ER/Golgi;other cytoplasmic organelle;other cell component	other molecular function	Pf05008, Pf12352	53611	Vti1a	mmu:53611; O89116; Q545P9	ENSMUSG00000024983	Intra-Golgi traffic; Retrograde transport at the Trans-Golgi-Network		2	0	0.849	1.129	0.894	1.268	0.939	1.354	1.071	0.781	1.427	0.722	0.835838	0.991789	0.804026	0.813556	0.906975	0.704815	0.925653	0.899108	0.870997	0.791998	49.88
FALSE	High	Master Protein	Q9CR26	Vacuolar protein sorting-associated protein VTA1 homolog OS=Mus musculus OX=10090 GN=Vta1 PE=1 SV=1	0	FALSE	55.607	23	6	127	6	309	33.9	6.13	357.57	6	transport;other biological processes	other membranes;cytosol;nucleus;other cytoplasmic organelle;other cell component	other molecular function	Pf04652, Pf18097	66201	Vta1	mmu:66201; Q9CR26	ENSMUSG00000019868	Endosomal Sorting Complex Required For Transport (ESCRT)		1	0	0.915	1.174	1.269	1.091	0.901	1.053	1.025	0.828	1.372	1.29	0.955579	0.991789	0.987836	0.919797	0.484712	0.994163	0.946641	0.815443	0.896879	0.955136	20.23
FALSE	High	Master Protein	Q9D659	V-type immunoglobulin domain-containing suppressor of T-cell activation OS=Mus musculus OX=10090 GN=Vsir PE=1 SV=2	0	FALSE	11.564	18	3	29	3	308	33.5	7.53	48.7	3	protein metabolism;other metabolic processes;signal transduction;other biological processes	plasma membrane;other membranes	enzyme regulator activity;other molecular function	Pf07686	74048	Vsir	A3RLQ7; E9PUF5; mmu:74048; Q6KAT9; Q9D659	ENSMUSG00000020101			0	0	0.627	0.164	0.298	1.238	0.859	0.921	0.923	0.328	0.177	0.291	0.0432689	3.4972e-06	0.00020911	0.894801	0.906975	0.921455	0.984061	0.0025067	9.69835e-06	0.0333944	53.78
FALSE	High	Master Protein	Q8K3G5	Inactive serine/threonine-protein kinase VRK3 OS=Mus musculus OX=10090 GN=Vrk3 PE=1 SV=2	0	FALSE	24.495	13	5	54	5	453	50.8	8.57	63	5	protein metabolism;other metabolic processes;signal transduction;other biological processes	nucleus;other cell component	kinase activity;other molecular function	Pf00069, Pf13240	101568	Vrk3	mmu:101568; Q8K3G5; Q921W6	ENSMUSG00000002205	ERKs are inactivated		1	0	0.96	1.065	1.11	0.981	1.131	1.138	0.973	1.034	0.843	0.926	0.989721	0.974815	0.985393	0.983274	0.887456	0.948398	0.996477	0.863869	0.849069	0.953846	15.46
FALSE	High	Master Protein	Q8BN21	Serine/threonine-protein kinase VRK2 OS=Mus musculus OX=10090 GN=Vrk2 PE=1 SV=2	0	FALSE	63.143	19	8	138	8	503	58.1	9.04	393.35	8	protein metabolism;other metabolic processes;stress response;signal transduction;other biological processes	other membranes;mitochondrion;ER/Golgi;nucleus;other cell component	kinase activity;other molecular function	Pf00069	69922	Vrk2	mmu:69922; Q3U415; Q5F1Z5; Q5SP88; Q8BN21; Q8BPU8; Q8CJ46; Q91WS1; Q9CZF9	ENSMUSG00000064090	RAC2 GTPase cycle; RAC1 GTPase cycle; RAC3 GTPase cycle; RHOG GTPase cycle; RHOD GTPase cycle; Initiation of Nuclear Envelope (NE) Reformation		6	0	1.167	1.406	1.559	1.073	1.052	1.028	0.732	0.916	1.05	1.143	0.281007	0.935008	0.766555	0.949091	0.990163	0.999837	0.406284	0.99904	0.998132	0.981572	21.33
FALSE	High	Master Protein	Q80X41	Serine/threonine-protein kinase VRK1 OS=Mus musculus OX=10090 GN=Vrk1 PE=1 SV=2	0	FALSE	145.741	35	16	329	16	440	49.7	8.94	870.41	16	cell cycle OR cell proliferation;cell organization and biogenesis;protein metabolism;other metabolic processes;stress response;signal transduction;other biological processes	cytosol;cytoskeleton;ER/Golgi;nucleus;other cell component	kinase activity;other molecular function	Pf00069	22367	Vrk1	mmu:22367; O88635; O88636; Q80X41; Q8C2P7; Q91YH9	ENSMUSG00000021115	Initiation of Nuclear Envelope (NE) Reformation		1	0	1.043	1.439	1.4	0.951	1.131	0.914	0.856	0.95	1.069	1.381	0.681299	0.942732	0.921299	0.955944	0.805219	0.873094	0.755096	0.966266	0.998132	0.871996	27.49
FALSE	High	Master Protein	Q0P5W1	Vacuolar protein sorting-associated protein 8 homolog OS=Mus musculus OX=10090 GN=Vps8 PE=1 SV=1	0	FALSE	11.034	3	4	11	4	1427	161	5.58	8	4	cell organization and biogenesis;transport	other cytoplasmic organelle	other molecular function	Pf12816	209018	Vps8	mmu:209018; Q0P5W1; Q3UR93; Q80TR5; Q8K280	ENSMUSG00000033653			0	0
FALSE	High	Master Protein	Q8CCB4	Vacuolar protein sorting-associated protein 53 homolog OS=Mus musculus OX=10090 GN=Vps53 PE=1 SV=1	0	FALSE	101.744	27	17	189	17	832	94.4	6.61	334.46	17	transport	other membranes;cytosol;ER/Golgi;other cytoplasmic organelle;other cell component		Pf04100	68299	Vps53	mmu:68299; Q8C7U0; Q8CCB4; Q8CIA1; Q9CX82; Q9D6T7	ENSMUSG00000017288	Retrograde transport at the Trans-Golgi-Network		1	0	0.908	0.955	0.945	1.107	0.989	0.961	1.009	0.83	0.987	0.941	0.935699	0.884912	0.771456	0.858253	0.935625	0.922519	0.969595	0.794273	0.952273	0.90839	21.57
FALSE	High	Master Protein	Q8C754	Vacuolar protein sorting-associated protein 52 homolog OS=Mus musculus OX=10090 GN=Vps52 PE=1 SV=1	0	FALSE	102.047	37	20	213	20	723	82	5.9	265.42	20	transport;developmental processes;other biological processes	other membranes;cytosol;ER/Golgi;other cytoplasmic organelle;other cell component	other molecular function	Pf04129	224705	Vps52	mmu:224705; Q6P4N7; Q8BQ15; Q8C754; Q9QWT6; Q9QWV2	ENSMUSG00000024319	Retrograde transport at the Trans-Golgi-Network		1	0	1.009	1.175	1.192	0.994	0.949	1.119	0.941	0.903	1.178	1.108	0.879767	0.991962	0.99981	0.99801	0.774202	0.908558	0.97067	0.966266	0.998132	0.987791	44.27
FALSE	High	Master Protein	Q3UVL4	Vacuolar protein sorting-associated protein 51 homolog OS=Mus musculus OX=10090 GN=Vps51 PE=1 SV=2	0	FALSE	123.796	34	20	228	20	782	86.1	6.24	474.21	20	cell organization and biogenesis;other metabolic processes;transport;developmental processes	other membranes;cytosol;ER/Golgi;nucleus;other cytoplasmic organelle;other cell component		Pf15469	68505	Vps51	mmu:68505; Q0VF89; Q0VF90; Q3UK22; Q3UVL4; Q9CXM6	ENSMUSG00000024797	Retrograde transport at the Trans-Golgi-Network		1	0	1.046	0.939	1.157	1.081	0.911	1.113	0.877	0.858	0.892	0.965	0.735432	0.844034	0.989053	0.876511	0.616216	0.908911	0.834679	0.86806	0.831671	0.912447	30.19
FALSE	High	Master Protein	Q8CI71	Syndetin OS=Mus musculus OX=10090 GN=Vps50 PE=1 SV=2	0	FALSE	166.37	30	20	243	20	964	111.1	6.07	547.42	20	transport	other membranes;other cytoplasmic organelle;other cell component	other molecular function	Pf10474, Pf10475	73288	Vps50	mmu:73288; Q6ZPG9; Q7TSR5; Q80XR1; Q8C6D0; Q8C9I6; Q8CI71; Q99LN1	ENSMUSG00000001376			0	0	1.003	0.905	1.089	1.108	0.983	1.142	0.847	0.729	0.822	0.767	0.889277	0.851652	0.961291	0.85752	0.950169	0.909281	0.798631	0.368454	0.741417	0.648571	30.93
FALSE	High	Master Protein	P46467	Vacuolar protein sorting-associated protein 4B OS=Mus musculus OX=10090 GN=Vps4b PE=1 SV=2	0	FALSE	150.735	46	17	331	12	444	49.4	7.11	868.26	17	cell cycle OR cell proliferation;cell organization and biogenesis;protein metabolism;other metabolic processes;stress response;transport;other biological processes	plasma membrane;other membranes;cytosol;cytoskeleton;nucleus;other cytoplasmic organelle;other cell component	other molecular function	Pf00004, Pf04212, Pf09336, Pf17862	20479	Vps4b	mmu:20479; P46467; Q91W22; Q9R1C9	ENSMUSG00000009907	Endosomal Sorting Complex Required For Transport (ESCRT)		1	5	1.007	1.128	1.159	1.007	1.003	0.999	0.946	0.959	1.04	1.078	0.798116	0.965459	0.985393	0.97462	0.966069	0.998439	0.980675	0.967166	0.92899	0.971125	26.25
FALSE	High	Master Protein	Q8VEJ9	Vacuolar protein sorting-associated protein 4A OS=Mus musculus OX=10090 GN=Vps4a PE=1 SV=1	0	FALSE	45.589	27	12	147	7	437	48.9	7.8	191.16	12	cell cycle OR cell proliferation;cell organization and biogenesis;protein metabolism;other metabolic processes;stress response;transport;developmental processes;signal transduction;other biological processes	plasma membrane;other membranes;cytosol;cytoskeleton;nucleus;other cytoplasmic organelle;other cell component	other molecular function	Pf00004, Pf04212, Pf09336, Pf17862	116733	Vps4a	mmu:116733; Q3TXT2; Q8VEJ9	ENSMUSG00000031913	Sealing of the nuclear envelope (NE) by ESCRT-III; Endosomal Sorting Complex Required For Transport (ESCRT)		2	0	0.967	0.979	1.307	0.968	1.019	0.969	0.982	1.084	0.957	1.24	0.970291	0.936362	0.985393	0.950143	0.994638	0.941195	0.99335	0.670876	0.963614	0.962236	36.75
FALSE	High	Master Protein	P97390	Vacuolar protein sorting-associated protein 45 OS=Mus musculus OX=10090 GN=Vps45 PE=1 SV=1	0	FALSE	108.407	32	18	224	18	570	65	8.25	325.59	18	transport	other membranes;ER/Golgi;other cytoplasmic organelle		Pf00995	22365	Vps45	mmu:22365; P97390; Q91VK9	ENSMUSG00000015747	Factors involved in megakaryocyte development and platelet production; Intra-Golgi traffic		2	0	0.986	1.059	1.145	1.038	1.015	1.097	0.857	0.834	0.856	0.779	0.90916	0.927272	0.987686	0.94472	0.973059	0.912021	0.755096	0.651625	0.685419	0.546878	31.6
FALSE	High	Master Protein	Q5KU39	Vacuolar protein sorting-associated protein 41 homolog OS=Mus musculus OX=10090 GN=Vps41 PE=1 SV=1	0	FALSE	118.262	22	15	181	15	853	98.5	5.81	378.19	15	cell organization and biogenesis;other metabolic processes;stress response;transport	other membranes;cytosol;cytoskeleton;ER/Golgi;other cytoplasmic organelle;other cell component	cytoskeletal activity;other molecular function	Pf00637	218035	Vps41	mmu:218035; Q05AE9; Q3TPS1; Q5KU39; Q80V99; Q8BKK6; Q8CG01; Q8CJC3	ENSMUSG00000041236			0	0	0.915	0.678	0.83	1.088	1.087	1.15	1.014	0.93	0.715	0.714	0.935699	0.252706	0.542309	0.854278	0.931794	0.852026	0.956562	0.99904	0.41663	0.367223	23.57
FALSE	High	Master Protein	Q8R5L3	Vam6/Vps39-like protein OS=Mus musculus OX=10090 GN=Vps39 PE=1 SV=1	0	FALSE	90.896	22	15	159	15	886	101.6	6.99	225.34	15	cell organization and biogenesis;other metabolic processes;transport	other membranes;other cytoplasmic organelle;other cell component		Pf00780, Pf10366, Pf10367	269338	Vps39	mmu:269338; Q8R5L3; Q922I3	ENSMUSG00000027291			0	0	0.884	0.719	0.742	1.214	0.992	1.072	1.136	0.83	0.749	0.772	0.880726	0.517949	0.397865	0.570642	0.947418	0.984808	0.73521	0.851412	0.624778	0.768226	33.59
FALSE	High	Master Protein	Q8R0J7	Vacuolar protein sorting-associated protein 37B OS=Mus musculus OX=10090 GN=Vps37b PE=1 SV=1	0	FALSE	76.033	39	7	88	7	285	31	7.05	177.12	7	protein metabolism;other metabolic processes;transport;other biological processes	plasma membrane;other membranes;other cytoplasmic organelle;other cell component	other molecular function	Pf07200	330192	Vps37b	mmu:330192; Q3TLR2; Q3UDW1; Q8R0J7	ENSMUSG00000066278	Endosomal Sorting Complex Required For Transport (ESCRT)		1	0	0.791	1.056	0.881	0.921	0.947	0.807	0.802	0.657	0.872	0.877	0.450758	0.968133	0.79018	0.909184	0.859784	0.394151	0.696305	0.207879	0.904492	0.92013	19.51
FALSE	High	Master Protein	Q8CHS8	Vacuolar protein sorting-associated protein 37A OS=Mus musculus OX=10090 GN=Vps37a PE=1 SV=1	0	FALSE	6.887	5	2	25	2	397	44.4	5.67	0	2	protein metabolism;other metabolic processes;transport	other membranes;cytosol;cytoskeleton;nucleus;other cytoplasmic organelle;other cell component		Pf07200	52348	Vps37a	mmu:52348; Q0VGD1; Q3TBI5; Q3TC15; Q3TC26; Q8CHS8	ENSMUSG00000031600	Endosomal Sorting Complex Required For Transport (ESCRT)		1	0	1.106	1.742	1.658	1.221	1.154	1.076	0.975	0.85	1.479	1.536	0.925648	0.829379	0.842748	0.940694	0.945912	0.998439	0.969595	0.99904	0.864173	0.796147	9.68
FALSE	High	Master Protein	Q91XD6	Vacuolar protein-sorting-associated protein 36 OS=Mus musculus OX=10090 GN=Vps36 PE=1 SV=1	0	FALSE	73.461	44	16	178	16	386	43.7	7.15	247.56	16	protein metabolism;other metabolic processes;transport	other membranes;cytosol;nucleus;other cytoplasmic organelle	other molecular function	Pf04157, Pf11605	70160	Vps36	mmu:70160; Q91XD6; Q9CVA3	ENSMUSG00000031479	Endosomal Sorting Complex Required For Transport (ESCRT)		1	0	0.975	1.057	1.066	1.163	0.953	1.059	0.959	0.902	1.063	1.008	0.950533	0.951533	0.943303	0.728057	0.886521	0.994163	0.996477	0.976615	0.99782	0.967415	21.76
FALSE	High	Master Protein	Q8BWQ6	VPS35 endosomal protein-sorting factor-like OS=Mus musculus OX=10090 GN=Vps35l PE=1 SV=2	0	FALSE	205.687	38	26	348	26	963	109	7.31	702.12	26	transport	other membranes;other cytoplasmic organelle			71517	Vps35l	mmu:71517; Q3UWS3; Q3UXM0; Q7TQF5; Q80XN3; Q8BWQ6; Q8R3A8; Q91VY3; Q9D307	ENSMUSG00000030982	Neutrophil degranulation		1	0	0.947	0.897	0.848	1.089	1.074	1.061	0.969	0.931	0.83	0.75	0.990012	0.821044	0.576899	0.862395	0.960809	0.991589	0.999929	0.99904	0.713106	0.452649	30.09
FALSE	High	Master Protein	Q9EQH3	Vacuolar protein sorting-associated protein 35 OS=Mus musculus OX=10090 GN=Vps35 PE=1 SV=1	0	FALSE	510.891	56	39	954	39	796	91.7	5.44	3002.1	39	cell organization and biogenesis;protein metabolism;other metabolic processes;transport;developmental processes;other biological processes	other membranes;cytosol;mitochondrion;other cytoplasmic organelle;other cell component	signal transduction activity or receptor binding	Pf03635	65114	Vps35	mmu:65114; Q61123; Q9EQH3	ENSMUSG00000031696	WNT ligand biogenesis and trafficking		1	0	0.848	1.023	1.065	1.032	1.042	1.159	0.983	0.818	0.969	0.891	0.266103	0.857817	0.939164	0.923887	0.990163	0.674226	0.985343	0.46806	0.861718	0.738695	30.35
FALSE	High	Master Protein	P59016	Vacuolar protein sorting-associated protein 33B OS=Mus musculus OX=10090 GN=Vps33b PE=1 SV=1	0	FALSE	97.727	30	17	139	17	617	70.5	6.86	214.01	17	cell organization and biogenesis;protein metabolism;other metabolic processes;transport;developmental processes;other biological processes	other membranes;ER/Golgi;other cytoplasmic organelle;other cell component	other molecular function	Pf00995	233405	Vps33b	mmu:233405; P59016	ENSMUSG00000030534			0	0	0.905	0.945	0.937	1.139	1.046	1	1.085	0.879	1.051	1.052	0.932621	0.917681	0.882517	0.855766	0.997165	0.98158	0.855149	0.966266	0.998132	0.996229	30.45
FALSE	High	Master Protein	Q9D2N9	Vacuolar protein sorting-associated protein 33A OS=Mus musculus OX=10090 GN=Vps33a PE=1 SV=2	0	FALSE	203.56	46	21	380	21	598	67.5	7.08	761.37	21	cell organization and biogenesis;other metabolic processes;transport;developmental processes;other biological processes	other membranes;other cytoplasmic organelle;other cell component	other molecular function	Pf00995	77573	Vps33a	mmu:77573; Q8BGT3; Q9D2N9	ENSMUSG00000029434			0	0	0.973	0.855	0.895	1.209	1.031	1.214	1.002	0.769	0.834	0.744	0.955579	0.692781	0.734781	0.376088	0.996715	0.635713	0.96609	0.249207	0.706621	0.42844	27.54
FALSE	High	Master Protein	Q9QZ88-2	Isoform 2 of Vacuolar protein sorting-associated protein 29 OS=Mus musculus OX=10090 GN=Vps29	0	FALSE	75.461	63	10	189	10	186	20.9	7.05	366.89	10						Vps29	Q9QZ88-2				0	0	0.802	1.123	1.186	0.893	0.973	1.133	1.124	0.973	1.087	1.262	0.183624	0.974235	0.99981	0.825815	0.861616	0.847913	0.677734	0.921079	0.998132	0.956405	43.32
FALSE	High	Master Protein	Q9D1C8	Vacuolar protein sorting-associated protein 28 homolog OS=Mus musculus OX=10090 GN=Vps28 PE=1 SV=1	0	FALSE	59.297	44	6	85	6	221	25.4	5.54	219.01	6	protein metabolism;other metabolic processes;transport;other biological processes	plasma membrane;other membranes;cytosol;other cytoplasmic organelle;other cell component	other molecular function	Pf03997	66914	Vps28	mmu:66914; Q9D1C8	ENSMUSG00000115987	Endosomal Sorting Complex Required For Transport (ESCRT)		1	0	0.815	1.192	1.592	0.835	1.121	1.176	0.95	0.905	1.09	1.173	0.700388	0.994661	0.852851	0.804887	0.874838	0.839385	0.997589	0.99904	0.998132	0.982435	10.62
FALSE	High	Master Protein	O35075	Vacuolar protein sorting-associated protein 26C OS=Mus musculus OX=10090 GN=Vps26c PE=1 SV=1	0	FALSE	31.842	14	3	78	3	297	32.9	7.68	151.83	3	transport	other cytoplasmic organelle		Pf03643	13185	Vps26c	mmu:13185; O35075; Q542V5	ENSMUSG00000022898			0	0	0.906	0.569	0.785	1.007	0.879	1.179	0.98	0.846	0.77	0.796	0.935699	0.221553	0.611385	0.997948	0.74784	0.91712	0.99582	0.937179	0.706696	0.840679	33.7
FALSE	High	Master Protein	Q8C0E2	Vacuolar protein sorting-associated protein 26B OS=Mus musculus OX=10090 GN=Vps26b PE=1 SV=1	0	FALSE	46.4	33	9	129	7	336	39.1	7.37	198.88	9	stress response;transport	other membranes;cytosol;other cytoplasmic organelle;other cell component		Pf03643	69091	Vps26b	mmu:69091; Q3TN45; Q8C0E2; Q8K2V3	ENSMUSG00000031988			0	0	0.799	0.601	0.677	0.94	0.935	0.866	1.486	1.335	0.959	1.374	0.570861	0.206361	0.323206	0.936329	0.888983	0.699348	0.0934088	0.348483	0.948261	0.910802	16.37
FALSE	High	Master Protein	P40336	Vacuolar protein sorting-associated protein 26A OS=Mus musculus OX=10090 GN=Vps26a PE=1 SV=1	0	FALSE	178.267	70	18	297	16	327	38.1	6.57	832.21	18	transport	other membranes;cytosol;other cytoplasmic organelle;other cell component		Pf03643	30930	Vps26a	mmu:30930; P40336; Q3TGY3; Q3THM5; Q3TW99; Q3UD54; Q8C1E9	ENSMUSG00000020078	WNT ligand biogenesis and trafficking		1	2	0.796	0.844	0.771	1.045	0.993	1.079	1.037	0.877	0.813	0.86	0.0433666	0.609164	0.286016	0.923887	0.916948	0.932389	0.88564	0.860169	0.428168	0.68203	34.73
FALSE	High	Master Protein	Q9CQ80	Vacuolar protein-sorting-associated protein 25 OS=Mus musculus OX=10090 GN=Vps25 PE=1 SV=1	0	FALSE	124.357	74	11	211	11	176	20.7	6.34	469.92	11	protein metabolism;other metabolic processes;transport;other biological processes	other membranes;cytosol;nucleus;other cytoplasmic organelle;other cell component	other molecular function	Pf05871	28084	Vps25	A2A4J9; A2A4K1; mmu:28084; Q3UBT0; Q9CQ80; Q9D167	ENSMUSG00000078656	Endosomal Sorting Complex Required For Transport (ESCRT)		1	0	0.668	1.041	1.469	0.91	0.864	1.375	0.924	0.742	1.098	0.969	0.0015638	0.964551	0.885834	0.835661	0.36733	0.18601	0.964664	0.465457	0.998132	0.953846	41.91
FALSE	High	Master Protein	Q8R307	Vacuolar protein sorting-associated protein 18 homolog OS=Mus musculus OX=10090 GN=Vps18 PE=1 SV=2	0	FALSE	168.935	32	24	329	24	973	110.1	6.09	717.6	24	cell organization and biogenesis;protein metabolism;other metabolic processes;transport;other biological processes	other membranes;cytoskeleton;other cytoplasmic organelle;other cell component	cytoskeletal activity;other molecular function	Pf00637, Pf05131	228545	Vps18	mmu:228545; Q8BGV6; Q8BZX6; Q8C126; Q8R307	ENSMUSG00000034216			0	0	0.968	0.799	0.853	1.146	1.136	1.116	1.234	1.124	0.902	0.876	0.97146	0.559688	0.597107	0.657803	0.788633	0.915866	0.276935	0.34656	0.857987	0.779018	26.5
FALSE	High	Master Protein	Q920Q4	Vacuolar protein sorting-associated protein 16 homolog OS=Mus musculus OX=10090 GN=Vps16 PE=1 SV=3	0	FALSE	143.011	34	21	270	21	839	94.9	7.01	544.22	21	cell organization and biogenesis;other metabolic processes;transport;other biological processes	other membranes;cytoskeleton;other cytoplasmic organelle;other cell component	cytoskeletal activity	Pf04840, Pf04841		Vps16	A2BI91; Q8R3C3; Q920Q4; Q99KZ4				0	0	0.995	0.81	0.951	1.187	0.975	1.357	1.21	0.98	1.103	0.953	0.919713	0.573769	0.845438	0.480207	0.870993	0.150826	0.354144	0.925036	0.998132	0.917982	28.18
FALSE	High	Master Protein	Q8BX70	Vacuolar protein sorting-associated protein 13C OS=Mus musculus OX=10090 GN=Vps13c PE=1 SV=2	0	FALSE	680.484	32	90	1007	89	3748	419.8	6.81	2015.5	90	cell organization and biogenesis;transport;other biological processes	other membranes;cytosol;mitochondrion		Pf06650, Pf09333, Pf12624, Pf16908, Pf16909, Pf16910	320528	Vps13c	mmu:320528; Q3V3W5; Q6ZPE1; Q8BLB1; Q8BQI7; Q8BX70	ENSMUSG00000035284			0	1	0.915	0.761	0.827	1.094	1.105	1.173	1.115	0.909	0.789	0.783	0.912505	0.208892	0.402748	0.721731	0.852811	0.729472	0.655917	0.931707	0.325623	0.411145	28.09
FALSE	High	Master Protein	Q5H8C4	Vacuolar protein sorting-associated protein 13A OS=Mus musculus OX=10090 GN=Vps13a PE=1 SV=1	0	FALSE	27.091	3	7	43	6	3166	359.2	6.19	40.4	7	cell organization and biogenesis;protein metabolism;other metabolic processes;transport;developmental processes;other biological processes	other membranes;cytoskeleton;mitochondrion;ER/Golgi;other cytoplasmic organelle;other cell component		Pf06650, Pf09333, Pf12624, Pf16908, Pf16909, Pf16910	271564	Vps13a	mmu:271564; Q3UQG7; Q3UX03; Q5DU08; Q5H8C4; Q80YV7; Q8C722	ENSMUSG00000046230			0	0	1	1.007	0.522	1.551	1.007	1.22	1.519	0.62	0.963	0.779	0.961188	0.951218	0.0641468	0.433669	0.994638	0.938217	0.170094	0.649329	0.997928	0.9025	19.64
FALSE	High	Master Protein	Q91W86	Vacuolar protein sorting-associated protein 11 homolog OS=Mus musculus OX=10090 GN=Vps11 PE=1 SV=3	0	FALSE	145.817	36	27	295	27	941	107.7	7.01	464.19	27	cell organization and biogenesis;protein metabolism;other metabolic processes;transport;other biological processes	other membranes;cytoskeleton;other cytoplasmic organelle;other cell component	other molecular function	Pf00637, Pf12451, Pf13923	71732	Vps11	mmu:71732; Q5FWZ1; Q91W86; Q9DBX8	ENSMUSG00000032127			0	0	0.923	0.837	0.838	0.996	1.078	1.076	1.184	1.035	0.848	0.838	0.940085	0.450538	0.468357	0.981808	0.916948	0.91712	0.393837	0.748173	0.508539	0.545061	36.65
FALSE	High	Master Protein	Q99KU0	Vacuole membrane protein 1 OS=Mus musculus OX=10090 GN=Vmp1 PE=1 SV=2	0	FALSE	19.785	13	3	51	3	406	45.9	6.95	113.06	3	cell adhesion;cell organization and biogenesis;other metabolic processes;transport;developmental processes;other biological processes	plasma membrane;other membranes;ER/Golgi;nucleus;other cytoplasmic organelle;other cell component	transporter activity		75909	Vmp1	A2V655; mmu:75909; Q3TX07; Q8BHD3; Q99KU0	ENSMUSG00000018171			0	0	0.937	1.515	1.135	1.024	1.052	1.067	0.972	0.934	1.268	1.362	0.985389	0.902311	0.984752	0.988258	0.993605	0.98158	0.996477	0.988107	0.957704	0.912447	19.49
FALSE	High	Master Protein	Q78T54	Vacuolar ATPase assembly integral membrane protein Vma21 OS=Mus musculus OX=10090 GN=Vma21 PE=1 SV=1	0	FALSE	21.819	35	3	50	3	101	11.4	7.24	111.36	3	cell organization and biogenesis	other membranes;ER/Golgi;other cytoplasmic organelle		Pf09446	67048	Vma21	mmu:67048; Q3UUC3; Q78T54	ENSMUSG00000073131			0	0	0.689	1.103	1.071	0.862	0.917	1.054	0.928	0.759	1.27	0.981	4.67494e-06	0.923803	0.944366	0.651823	0.542397	0.948398	0.957529	0.117783	0.993316	0.877604	16.59
FALSE	High	Master Protein	A2AIV2	Protein virilizer homolog OS=Mus musculus OX=10090 GN=Virma PE=1 SV=1	0	FALSE	128.531	16	22	171	22	1811	201.3	4.96	289.34	22	RNA metabolism OR transcription;other metabolic processes;other biological processes	cytosol;nucleus;other cell component		Pf15912	66185	Virma	A2AIV1; A2AIV2; mmu:66185; Q3TDQ3; Q3TRR9; Q3U1Z2; Q80TD6; Q8C758; Q8K151; Q9CSI3	ENSMUSG00000040720		mRNA processing	1	0	1.03	1.519	1.378	1.119	0.977	1.078	0.861	0.73	1.206	1.035	0.816732	0.894852	0.952223	0.859155	0.924373	0.981892	0.834403	0.392993	0.956181	0.981572	28.39
FALSE	High	Master Protein	Q8BGQ1	Spermatogenesis-defective protein 39 homolog OS=Mus musculus OX=10090 GN=Vipas39 PE=1 SV=1	0	FALSE	71.737	28	11	116	11	491	56.6	7.17	134.96	11	cell organization and biogenesis;protein metabolism;other metabolic processes;transport;other biological processes	ER/Golgi;other cytoplasmic organelle;other cell component	other molecular function	Pf04840	104799	Vipas39	mmu:104799; Q8BGQ1; Q8BL55; Q8CIK4; Q91YI3	ENSMUSG00000021038			0	0	0.78	0.832	0.941	0.945	0.987	1.203	1.179	1.034	0.954	0.736	0.154807	0.699286	0.798931	0.94472	0.932848	0.690307	0.473581	0.744156	0.916621	0.445104	45.95
FALSE	High	Master Protein	P20152	Vimentin OS=Mus musculus OX=10090 GN=Vim PE=1 SV=3	0	FALSE	866.047	85	57	1827	52	466	53.7	5.12	5937.69	57	cell organization and biogenesis;stress response;developmental processes;signal transduction;other biological processes	plasma membrane;other membranes;cytosol;cytoskeleton;nucleus;other cytoplasmic organelle;other cell component	cytoskeletal activity;nucleic acid binding activity;other molecular function	Pf00038, Pf04732	22352	Vim	mmu:22352; O08704; P20152; Q8CCH1	ENSMUSG00000026728	Striated Muscle Contraction; Aggrephagy; Caspase-mediated cleavage of cytoskeletal proteins; RHOBTB1 GTPase cycle	Spinal cord injury; Primary focal segmental glomerulosclerosis (FSGS); Alpha 6 beta 4 integrin signaling pathway	7	5	0.993	0.808	0.875	1.083	1.223	1.094	1.095	1.068	0.746	0.928	0.886057	0.387041	0.633186	0.740598	0.160951	0.884376	0.749439	0.586213	0.257507	0.804001	35.8
FALSE	High	Master Protein	Q60931	Voltage-dependent anion-selective channel protein 3 OS=Mus musculus OX=10090 GN=Vdac3 PE=1 SV=1	0	FALSE	186.879	59	13	369	12	283	30.7	8.79	1178.88	13	cell-cell signaling;stress response;transport;other biological processes	other membranes;mitochondrion;ER/Golgi	transporter activity;other molecular function	Pf01459	22335	Vdac3	mmu:22335; Q60931; Q8BNG2	ENSMUSG00000008892	Ub-specific processing proteases		1	0	0.86	0.654	0.604	1.026	0.978	0.94	0.938	0.91	0.614	0.594	0.480329	0.114504	0.0208248	0.940165	0.871867	0.91712	0.974826	0.934218	0.0207	0.0315046	23.24
FALSE	High	Master Protein	Q60930	Voltage-dependent anion-selective channel protein 2 OS=Mus musculus OX=10090 GN=Vdac2 PE=1 SV=2	0	FALSE	183.44	54	13	405	13	295	31.7	7.49	1484.21	13	cell organization and biogenesis;transport;signal transduction;other biological processes	other membranes;cytoskeleton;mitochondrion;ER/Golgi;other cell component	transporter activity;other molecular function	Pf01459	22334	Vdac2	mmu:22334; Q60930; Q78MH6; Q99L98	ENSMUSG00000021771	Ub-specific processing proteases		1	0	1.025	1.047	1.144	0.988	0.982	1.034	0.934	0.929	0.981	1.046	0.662486	0.894258	0.985393	0.990234	0.914011	0.979769	0.960691	0.972894	0.872443	0.946129	29.28
FALSE	High	Master Protein	Q60932-2	Isoform Mt-VDAC1 of Voltage-dependent anion-selective channel protein 1 OS=Mus musculus OX=10090 GN=Vdac1	0	FALSE	280.133	73	18	638	17	283	30.7	8.54	2317.58	18						Vdac1	Q60932-2				0	1	0.89	1.045	1.006	0.877	0.97	1.033	0.846	0.872	0.814	0.837	0.698906	0.892193	0.881601	0.716874	0.867943	0.98158	0.701624	0.801734	0.469843	0.613284	26.47
FALSE	High	Master Protein	Q8C436	Protein-lysine methyltransferase METTL21D OS=Mus musculus OX=10090 GN=Vcpkmt PE=2 SV=2	0	FALSE	32.085	12	2	70	2	228	25.5	4.73	116.89	2	protein metabolism;other metabolic processes;other biological processes	cytosol;other cell component	other molecular function	Pf10294	207965	Vcpkmt	B2RSP0; mmu:207965; Q3UML0; Q8C436	ENSMUSG00000049882	Protein methylation		1	0	1.327	2.106	2.195	1.214	1.105	1.153	1.009	1.132	2.08	1.811	0.514775	0.563464	0.447179	0.921712	0.966069	0.965275	0.977457	0.849942	0.353599	0.772172	24.23
FALSE	High	Master Protein	Q8CDG3	Deubiquitinating protein VCPIP1 OS=Mus musculus OX=10090 GN=Vcpip1 PE=1 SV=1	0	FALSE	114.837	20	19	189	19	1220	134.4	7.17	258.13	19	cell cycle OR cell proliferation;cell organization and biogenesis;protein metabolism;DNA metabolism;other metabolic processes;stress response;other biological processes	ER/Golgi;nucleus;other cell component	other molecular function	Pf02338, Pf19437	70675	Vcpip1	mmu:70675; Q7TMU9; Q8BP90; Q8CDG3		Ovarian tumor domain proteases		1	0	1.016	1.275	1.24	0.939	1.146	0.954	1.015	1.063	1.176	1.37	0.850778	0.981047	0.98902	0.939632	0.742461	0.924928	0.957529	0.703575	0.998132	0.8867	29.93
FALSE	High	Master Protein	Q01853	Transitional endoplasmic reticulum ATPase OS=Mus musculus OX=10090 GN=Vcp PE=1 SV=4	0	FALSE	864.985	75	58	1806	57	806	89.3	5.26	5751.65	58	cell cycle OR cell proliferation;cell organization and biogenesis;protein metabolism;DNA metabolism;other metabolic processes;stress response;transport;other biological processes	other membranes;cytosol;ER/Golgi;nucleus;other cell component	signal transduction activity or receptor binding;enzyme regulator activity;other molecular function	Pf00004, Pf02359, Pf02933, Pf09336, Pf17862	269523	Vcp	mmu:269523; Q01853; Q3TFH9; Q3TIM2; Q3TXN9; Q6PI18; Q8BSR6; Q8CEG4	ENSMUSG00000028452	Neddylation; ABC-family proteins mediated transport; Hedgehog ligand biogenesis; KEAP1-NFE2L2 pathway; Neutrophil degranulation; RHOH GTPase cycle; Protein methylation; Ovarian tumor domain proteases; Translesion Synthesis by POLH; HSF1 activation; N-glycan trimming in the ER and Calnexin/Calreticulin cycle; Josephin domain DUBs	IL-9 signaling pathway	13	1	0.959	1.331	1.259	0.948	0.98	0.96	0.88	0.935	1.173	1.171	0.98132	0.992997	0.99239	0.960659	0.907819	0.960305	0.823893	0.988107	0.998132	0.994066	32.62
FALSE	High	Master Protein	Q64727	Vinculin OS=Mus musculus OX=10090 GN=Vcl PE=1 SV=4	0	FALSE	526.037	63	54	1001	54	1066	116.6	6	2868.71	54	cell adhesion;cell organization and biogenesis;developmental processes;other biological processes	plasma membrane;other membranes;cytoskeleton;other cell component	cytoskeletal activity;other molecular function	Pf01044	22330	Vcl	mmu:22330; Q64727; Q8BP32; Q8BS46; Q922C5; Q922D9	ENSMUSG00000021823	Platelet degranulation ; Neutrophil degranulation; Smooth Muscle Contraction; MAP2K and MAPK activation	Primary focal segmental glomerulosclerosis (FSGS); IL-3 signaling pathway; Regulation of actin cytoskeleton; Integrin-mediated cell adhesion; Focal adhesion	9	0	0.981	0.961	1.156	0.959	1.155	0.963	0.993	1.03	0.85	1.18	0.927088	0.778282	0.985393	0.981808	0.574238	0.965822	0.974826	0.773877	0.550253	0.996827	25.34
FALSE	High	Master Protein	P61759	Prefoldin subunit 3 OS=Mus musculus OX=10090 GN=Vbp1 PE=1 SV=2	0	FALSE	51.281	42	9	95	8	196	22.4	6.28	189.84	9	cell organization and biogenesis;other biological processes	cytosol;nucleus;other cell component	cytoskeletal activity;other molecular function	Pf02996	22327	Vbp1	mmu:22327; O55228; P61759; Q15765; Q3U6M9; Q9CPZ0	ENSMUSG00000031197			0	1	0.845	1.264	1.407	1.083	0.9	0.903	0.947	0.691	1.324	1.35	0.714058	0.981047	0.934451	0.944917	0.61008	0.846684	0.984061	0.346336	0.868359	0.888931	23.43
FALSE	High	Master Protein	Q9R0C8	Guanine nucleotide exchange factor VAV3 OS=Mus musculus OX=10090 GN=Vav3 PE=1 SV=2	0	FALSE	123.97	30	20	292	19	847	97.9	7.06	524.53	20	cell organization and biogenesis;stress response;transport;developmental processes;signal transduction;other biological processes	plasma membrane;other membranes;other cell component	signal transduction activity or receptor binding;enzyme regulator activity;other molecular function	Pf00017, Pf00130, Pf00169, Pf00621, Pf07653, Pf11971	57257	Vav3	A2CFD7; mmu:57257; Q7TS85; Q8BRV2; Q8CCF5; Q8R076; Q9JLS6; Q9R0C8	ENSMUSG00000033721	Regulation of actin dynamics for phagocytic cup formation; CDC42 GTPase cycle; RAC1 GTPase cycle; Azathioprine ADME; RHOA GTPase cycle; DAP12 signaling; GPVI-mediated activation cascade; VEGFR2 mediated vascular permeability; FCERI mediated MAPK activation; FCERI mediated Ca+2 mobilization; NRAGE signals death through JNK; G alpha (12/13) signalling events; RHOG GTPase cycle; RAC2 GTPase cycle; E…	Chemokine signaling pathway; Microglia pathogen phagocytosis pathway; EGFR1 signaling pathway; Integrin-mediated cell adhesion	20	0	0.874	0.841	0.802	1.25	1.185	1.01	1.234	0.984	0.897	1.067	0.771769	0.711132	0.421335	0.27067	0.632728	0.994163	0.293834	0.924294	0.878183	0.981572	29.82
FALSE	High	Master Protein	P27870	Proto-oncogene vav OS=Mus musculus OX=10090 GN=Vav1 PE=1 SV=1	0	FALSE	306.768	45	33	595	32	845	98.1	6.51	1480.42	33	cell organization and biogenesis;other metabolic processes;transport;developmental processes;signal transduction;other biological processes	cytosol;other cell component	enzyme regulator activity;other molecular function	Pf00017, Pf00018, Pf00130, Pf00169, Pf00621, Pf11971	22324	Vav1	mmu:22324; P27870; Q8BTV7	ENSMUSG00000034116	Regulation of actin dynamics for phagocytic cup formation; RAC1 GTPase cycle; Azathioprine ADME; Signaling by SCF-KIT; RHOA GTPase cycle; PIP3 activates AKT signaling; PI5P, PP2A and IER3 Regulate PI3K/AKT Signaling; GPVI-mediated activation cascade; VEGFR2 mediated vascular permeability; FCERI mediated MAPK activation; FCERI mediated Ca+2 mobilization; Antigen activates B Cell Receptor (BCR) lea…	IL-5 signaling pathway; Chemokine signaling pathway; Microglia pathogen phagocytosis pathway; IL-3 signaling pathway; IL-6 signaling pathway; Kit receptor signaling pathway; IL-2 signaling pathway; Regulation of actin cytoskeleton; EGFR1 signaling pathway; Focal adhesion	31	1	0.908	1.366	0.905	0.973	1.037	0.957	1.022	0.965	1.358	1.034	0.889277	0.975947	0.654179	0.990901	0.999467	0.936717	0.91544	0.953098	0.906936	0.956405	26.15
FALSE	High	Master Protein	Q62465	Synaptic vesicle membrane protein VAT-1 homolog OS=Mus musculus OX=10090 GN=Vat1 PE=1 SV=3	0	FALSE	262.324	57	19	434	19	406	43.1	6.37	1353.28	19	other biological processes	other membranes;mitochondrion	other molecular function	Pf08240, Pf13602	26949	Vat1	mmu:26949; Q62465; Q8R3G0; Q8R3T8	ENSMUSG00000034993	Neutrophil degranulation		1	0	0.855	0.545	0.52	1.152	1.082	1.092	1.162	0.886	0.581	0.584	0.34121	0.00763863	0.00821436	0.375161	0.910543	0.91712	0.47319	0.863567	0.0151909	0.0169723	28.46
FALSE	High	Master Protein	P70460	Vasodilator-stimulated phosphoprotein OS=Mus musculus OX=10090 GN=Vasp PE=1 SV=4	0	FALSE	204.833	57	17	381	17	375	39.6	8.53	1087.39	17	cell organization and biogenesis;developmental processes	plasma membrane;other membranes;cytosol;cytoskeleton;other cell component	cytoskeletal activity;other molecular function	Pf00568, Pf08776	22323	Vasp	mmu:22323; P70460; Q3TAP0; Q3TCD2; Q3U0C2; Q3UDF1; Q91VD2; Q9R214	ENSMUSG00000030403	Cell-extracellular matrix interactions; Signaling by ROBO receptors	Integrin-mediated cell adhesion; Focal adhesion	4	0	0.899	2.034	1.197	0.981	1.02	0.866	1.163	1.139	2.345	1.6	0.855512	0.413581	0.991912	0.997948	0.994638	0.635713	0.497528	0.241138	0.0134765	0.610126	36.85
FALSE	High	Master Protein	Q3U2A8	Valine--tRNA ligase, mitochondrial OS=Mus musculus OX=10090 GN=Vars2 PE=1 SV=2	0	FALSE	25.425	7	5	16	5	1060	118.4	7.14	16.26	5	protein metabolism;RNA metabolism OR transcription;other metabolic processes	cytosol	other molecular function	Pf00133, Pf08264	68915	Vars2	E9QMJ4; mmu:68915; Q3U2A8; Q69Z78; Q6PGG3; Q6ZQL7; Q8BIN9	ENSMUSG00000038838			0	0	1.02	1.46	1.132	0.974	1.071	1.163	0.971	0.957	1.178	1.249	0.889873	0.914375	0.985393	0.960659	0.969623	0.877648	0.999929	0.949062	0.989551	0.963275	18.72
FALSE	High	Master Protein	Q9Z1Q9	Valine--tRNA ligase OS=Mus musculus OX=10090 GN=Vars1 PE=1 SV=1	0	FALSE	661.918	61	60	1414	60	1263	140.1	7.77	3947.68	60	protein metabolism;RNA metabolism OR transcription;other metabolic processes	cytosol	other molecular function	Pf00043, Pf00133, Pf08264	22321	Vars1	mmu:22321; Q9QUN2; Q9Z1Q9	ENSMUSG00000007029			0	0	0.977	1.155	1.191	1.121	1.102	1.081	1.053	0.968	1.104	1.156	0.936888	0.955818	0.987838	0.536405	0.830733	0.909603	0.859969	0.962025	0.989551	0.990243	23.22
FALSE	High	Master Protein	Q9QY76	Vesicle-associated membrane protein-associated protein B OS=Mus musculus OX=10090 GN=Vapb PE=1 SV=3	0	FALSE	149.719	54	12	270	11	243	26.9	7.78	642.41	12	cell organization and biogenesis;stress response;transport;signal transduction;other biological processes	plasma membrane;other membranes;ER/Golgi;other cell component	cytoskeletal activity;other molecular function	Pf00635		Vapb	Q9QY76		RHOA GTPase cycle; RAC2 GTPase cycle; RHOD GTPase cycle; RHOC GTPase cycle; RHOG GTPase cycle; Sphingolipid de novo biosynthesis		6	0	0.913	0.993	1.18	1.059	1.079	0.991	1.118	0.974	0.962	1.203	0.931611	0.912402	0.987838	0.899517	0.957216	0.993152	0.677734	0.9263	0.912804	0.981572	24.95
FALSE	High	Master Protein	Q9WV55	Vesicle-associated membrane protein-associated protein A OS=Mus musculus OX=10090 GN=Vapa PE=1 SV=2	0	FALSE	229.37	70	16	482	15	249	27.8	8.4	1225.54	16	cell organization and biogenesis;other metabolic processes;transport;developmental processes;other biological processes	plasma membrane;other membranes;cytoskeleton;ER/Golgi;nucleus;other cell component	cytoskeletal activity;other molecular function	Pf00635	30960	Vapa	mmu:30960; Q3TJM1; Q9QY77; Q9WV55	ENSMUSG00000024091	Neutrophil degranulation; Insertion of tail-anchored proteins into the endoplasmic reticulum membrane; Sphingolipid de novo biosynthesis	Exercise-induced circadian regulation	4	1	0.976	1.233	1.159	1.076	1.076	0.991	1.121	1.08	1.282	1.4	0.933332	0.981381	0.985393	0.762327	0.91843	0.998439	0.618067	0.527589	0.985244	0.899487	26.13
FALSE	High	Master Protein	O70404	Vesicle-associated membrane protein 8 OS=Mus musculus OX=10090 GN=Vamp8 PE=1 SV=1	0	FALSE	41.63	52	6	84	6	101	11.4	8.19	184.01	6	cell organization and biogenesis;other metabolic processes;stress response;transport;other biological processes	plasma membrane;other membranes;cytosol;other cytoplasmic organelle;other cell component	other molecular function	Pf00957	22320	Vamp8	mmu:22320; O70404; Q9CRA3		Neutrophil degranulation; Golgi Associated Vesicle Biogenesis; ER-Phagosome pathway; Cargo recognition for clathrin-mediated endocytosis; Lysosome Vesicle Biogenesis		7	0	0.829	1.233	1.296	1.323	0.974	0.707	1.005	0.646	1.536	2.065	0.517252	0.992997	0.985393	0.203193	0.910076	0.0167572	0.971425	0.120661	0.714398	0.113659	31.25
FALSE	High	Master Protein	P70280	Vesicle-associated membrane protein 7 OS=Mus musculus OX=10090 GN=Vamp7 PE=1 SV=1	0	FALSE	65.972	36	7	138	7	220	25	8.6	208.02	7	cell organization and biogenesis;stress response;transport;other biological processes	plasma membrane;other membranes;ER/Golgi;other cytoplasmic organelle;other cell component	other molecular function	Pf00957, Pf13774	20955	Vamp7	mmu:20955; P70280				0	0	0.896	1.013	0.999	0.957	0.993	1.23	0.963	0.865	1.07	0.704	0.924212	0.947579	0.943791	0.949091	0.949819	0.725924	0.995931	0.945279	0.998132	0.678488	21.81
FALSE	High	Master Protein	O70480	Vesicle-associated membrane protein 4 OS=Mus musculus OX=10090 GN=Vamp4 PE=1 SV=1	0	FALSE	51.791	37	4	70	4	141	16.3	7.36	141.77	4	cell organization and biogenesis;stress response;transport;other biological processes	other membranes;ER/Golgi;other cytoplasmic organelle;other cell component		Pf00957	53330	Vamp4	mmu:53330; O70480; Q9D095	ENSMUSG00000026696	Retrograde transport at the Trans-Golgi-Network; Cargo recognition for clathrin-mediated endocytosis		3	0	1.142	0.705	1.178	0.836	0.646	1.122	0.982	1.128	1.096	1.116	0.715352	0.588478	0.991531	0.764248	0.0126236	0.977323	0.984061	0.763622	0.998132	0.996681	12.59
FALSE	High	Master Protein	P63024	Vesicle-associated membrane protein 3 OS=Mus musculus OX=10090 GN=Vamp3 PE=1 SV=1	0	FALSE	50.839	55	4	58	4	103	11.5	8.5	194.26	4	cell adhesion;cell organization and biogenesis;stress response;transport;other biological processes	plasma membrane;other membranes;cytosol;ER/Golgi;other cytoplasmic organelle;other cell component	other molecular function	Pf00957	22319	Vamp3	mmu:22319; P63024; Q3TH70; Q64271	ENSMUSG00000028955	Cargo recognition for clathrin-mediated endocytosis; RHOH GTPase cycle; RHOJ GTPase cycle; RAC1 GTPase cycle; RAC2 GTPase cycle; RAC3 GTPase cycle; RHOA GTPase cycle; CDC42 GTPase cycle; RHOG GTPase cycle; ER-Phagosome pathway; RHOB GTPase cycle; RHOF GTPase cycle; RHOC GTPase cycle; RHOD GTPase cycle; Retrograde transport at the Trans-Golgi-Network; RHOQ GTPase cycle		17	0	0.909	1.21	0.965	0.648	0.959	0.834	0.934	0.629	0.888	1.155	0.935699	0.998338	0.906759	0.0784965	0.924373	0.575626	0.991908	0.474252	0.892457	0.986589	65.58
FALSE	High	Master Protein	Q80WQ2	Protein VAC14 homolog OS=Mus musculus OX=10090 GN=Vac14 PE=1 SV=1	0	FALSE	115.592	28	18	240	18	782	88	6.13	484.27	18	other metabolic processes;stress response;other biological processes	other membranes;cytosol;ER/Golgi;other cytoplasmic organelle;other cell component	enzyme regulator activity;other molecular function	Pf11916, Pf12755	234729	Vac14	mmu:234729; Q3TAX7; Q80WQ2; Q8C8K8	ENSMUSG00000010936	Synthesis of PIPs at the Golgi membrane; Synthesis of PIPs at the early endosome membrane; Synthesis of PIPs at the late endosome membrane		3	0	0.861	1.016	0.953	0.933	1.098	1.005	0.937	0.839	0.887	0.849	0.725972	0.940327	0.779803	0.927719	0.916948	0.990565	0.968961	0.812081	0.8552	0.777222	23.88
FALSE	High	Master Protein	Q9WTZ0	Protein UXT OS=Mus musculus OX=10090 GN=Uxt PE=1 SV=2	0	FALSE	24.29	24	3	36	3	157	18.2	5.81	89.72	3	cell cycle OR cell proliferation;cell organization and biogenesis;other biological processes	cytoskeleton;nucleus;other cell component	cytoskeletal activity;other molecular function	Pf02996	22294	Uxt	mmu:22294; Q8CEJ2; Q9WTZ0	ENSMUSG00000001134			0	0	1.043	1.374	1.617	1.092	0.777	1.283	1.053	0.962	1.439	1.348	0.937539	0.967253	0.836248	0.981808	0.275712	0.729472	0.927886	0.945096	0.896879	0.928594	29.83
FALSE	High	Master Protein	Q91XL3	UDP-glucuronic acid decarboxylase 1 OS=Mus musculus OX=10090 GN=Uxs1 PE=1 SV=1	0	FALSE	21.09	16	3	20	3	420	47.5	8.94	61.67	3	other metabolic processes	other membranes;ER/Golgi;other cell component	other molecular function	Pf11803, Pf16363	67883	Uxs1	mmu:67883; Q3U854; Q91XL3	ENSMUSG00000057363			0	0	0.891	1.756	1.287	0.704	1.041	1.074	0.711	0.912	1.067	0.813	0.955926	0.828043	0.987686	0.456412	0.999467	0.999837	0.691173	0.993856	0.998132	0.912447	37.27
FALSE	High	Master Protein	Q8K245	UV radiation resistance-associated protein OS=Mus musculus OX=10090 GN=Uvrag PE=1 SV=2	0	FALSE	19.079	8	5	36	5	698	77.5	7.97	47.04	5	cell cycle OR cell proliferation;cell organization and biogenesis;protein metabolism;DNA metabolism;other metabolic processes;stress response;transport;other biological processes	other membranes;cytoskeleton;ER/Golgi;nucleus;other cytoplasmic organelle;other cell component	other molecular function	Pf10186	78610	Uvrag	mmu:78610; Q8BVI8; Q8C0K8; Q8K245	ENSMUSG00000035354	Macroautophagy		1	0	0.69	1.032	0.948	0.858	1.17	1.001	1.024	0.943	0.876	0.821	0.00010433	0.914191	0.77911	0.614791	0.625417	0.998439	0.923906	0.976135	0.791197	0.6842	48.66
FALSE	High	Master Protein	Q8VCY6	U3 small nucleolar RNA-associated protein 6 homolog OS=Mus musculus OX=10090 GN=Utp6 PE=2 SV=1	0	FALSE	165.984	38	22	303	22	597	70.4	7.71	677.77	22	RNA metabolism OR transcription;other metabolic processes	nucleus;other cell component	nucleic acid binding activity	Pf08640	216987	Utp6	mmu:216987; Q8CH76; Q8VCY6	ENSMUSG00000035575	Major pathway of rRNA processing in the nucleolus and cytosol		1	0	1.034	1.187	1.031	0.936	0.935	1.007	0.887	0.982	1.123	0.883	0.618581	0.981381	0.905205	0.942073	0.631022	0.998569	0.864601	0.922415	0.998132	0.74836	28.03
FALSE	High	Master Protein	Q8R2N2	U3 small nucleolar RNA-associated protein 4 homolog OS=Mus musculus OX=10090 GN=Utp4 PE=2 SV=3	0	FALSE	166.05	32	19	305	19	686	76.9	8.87	665.02	19	RNA metabolism OR transcription;other metabolic processes;other biological processes	nucleus;other cell component		Pf00400	21771	Utp4	mmu:21771; Q62306; Q62307; Q69Z48; Q6NVG9; Q8R2N2; Q8VEL5	ENSMUSG00000041438	Major pathway of rRNA processing in the nucleolus and cytosol		1	0	0.939	1.418	1.121	1.006	1.002	1.075	1.008	0.971	1.36	1.101	0.98017	0.947162	0.985393	0.989118	0.956364	0.948398	0.966125	0.932024	0.912804	0.988811	34.98
FALSE	High	Master Protein	Q9JI13	Something about silencing protein 10 OS=Mus musculus OX=10090 GN=Utp3 PE=1 SV=1	0	FALSE	145.921	36	12	277	12	469	53.4	5.54	629.96	12	cell organization and biogenesis;RNA metabolism OR transcription;other metabolic processes;developmental processes	nucleus;other cell component		Pf04000, Pf09368	65961	Utp3	mmu:65961; Q3UL95; Q8R5C6; Q9JI13; Q9JJ12	ENSMUSG00000070697	Major pathway of rRNA processing in the nucleolus and cytosol		1	0	1.008	1.655	1.423	0.907	1.038	0.78	0.861	0.962	1.443	1.582	0.895037	0.82085	0.934451	0.835661	0.999467	0.233921	0.835667	0.9429	0.8552	0.714869	36.01
FALSE	High	Master Protein	Q8BTT6	U3 small nucleolar RNA-associated protein 25 homolog OS=Mus musculus OX=10090 GN=Utp25 PE=1 SV=2	0	FALSE	162.588	32	19	265	19	772	88.8	5.74	507.15	19	protein metabolism;RNA metabolism OR transcription;other metabolic processes;developmental processes;other biological processes	nucleus;other cell component	nucleic acid binding activity	Pf06862	215193	Utp25	mmu:215193; Q8BTT6; Q8BWJ1; Q8VEC2		Major pathway of rRNA processing in the nucleolus and cytosol		1	0	0.928	1.387	1.17	0.964	0.99	0.775	0.827	0.877	1.148	1.144	0.97146	0.947078	0.99512	0.94472	0.961662	0.25033	0.750434	0.939835	0.998132	0.994066	32.52
FALSE	High	Master Protein	Q9CX11	rRNA-processing protein UTP23 homolog OS=Mus musculus OX=10090 GN=Utp23 PE=2 SV=1	0	FALSE	15.539	9	2	29	2	249	28.4	10.32	27.64	2	RNA metabolism OR transcription;other metabolic processes	nucleus;other cell component	nucleic acid binding activity	Pf04900	78581	Utp23	mmu:78581; Q8BY14; Q9CX11	ENSMUSG00000022313			0	0	1.012	2.759	1.875	0.85	1.229	0.855	0.74	0.935	1.259	1.75	0.971771	0.120524	0.609154	0.821641	0.607385	0.781906	0.779491	0.96969	0.965007	0.739426	38.55
FALSE	High	Master Protein	Q5XG71	Small subunit processome component 20 homolog OS=Mus musculus OX=10090 GN=Utp20 PE=1 SV=2	0	FALSE	646.639	33	85	1282	85	2788	317.5	8.09	2573.3	85	RNA metabolism OR transcription;other metabolic processes	plasma membrane;other membranes;nucleus;other cell component		Pf07539, Pf20416		Utp20	Q5XG71; Q80V22; Q8BXH9; Q8CHL6; Q99K11		Major pathway of rRNA processing in the nucleolus and cytosol		1	0	1.023	1.753	1.375	0.973	1.003	0.982	0.876	0.878	1.569	1.301	0.676138	0.781798	0.969783	0.997225	0.972203	0.994163	0.812663	0.825408	0.714398	0.968418	31.16
FALSE	High	Master Protein	Q5SSI6	U3 small nucleolar RNA-associated protein 18 homolog OS=Mus musculus OX=10090 GN=Utp18 PE=1 SV=1	0	FALSE	178.237	44	17	241	17	552	61.2	8.78	682.83	17	RNA metabolism OR transcription;other metabolic processes	other membranes;nucleus;other cell component			217109	Utp18	mmu:217109; Q5SSI6	ENSMUSG00000054079	Major pathway of rRNA processing in the nucleolus and cytosol		1	0	0.942	1.671	1.4	0.838	1.044	0.921	0.939	1.028	1.449	1.438	0.98132	0.798226	0.920448	0.489586	0.999467	0.89646	0.968961	0.744366	0.854965	0.845826	20.69
FALSE	High	Master Protein	Q8C7V3	U3 small nucleolar RNA-associated protein 15 homolog OS=Mus musculus OX=10090 GN=Utp15 PE=1 SV=1	0	FALSE	147.944	37	16	299	16	528	59.3	8.79	827.83	16	RNA metabolism OR transcription;other metabolic processes;other biological processes	ER/Golgi;nucleus;other cell component		Pf00400, Pf09384	105372	Utp15	mmu:105372; Q3TRG8; Q8C7V3; Q8K231	ENSMUSG00000041747	Major pathway of rRNA processing in the nucleolus and cytosol		1	0	0.876	1.214	1.057	0.955	1.05	1.04	1.048	0.989	1.214	1.003	0.73201	0.994752	0.960141	0.960659	0.995297	0.991465	0.880482	0.86957	0.996351	0.951789	24.95
FALSE	High	Master Protein	Q640M1	U3 small nucleolar RNA-associated protein 14 homolog A OS=Mus musculus OX=10090 GN=Utp14a PE=1 SV=1	0	FALSE	273.35	47	29	459	25	767	87.2	9.2	1088.53	29	RNA metabolism OR transcription;other metabolic processes	cytosol;nucleus;other cell component		Pf04615	72554	Utp14a	A2AFX7; mmu:72554; Q640M1; Q6A094; Q6EJB4; Q6P6L1; Q9CZK8	ENSMUSG00000063785	Major pathway of rRNA processing in the nucleolus and cytosol		1	4	0.952	1.628	1.21	0.873	1.033	0.884	0.822	0.918	1.247	1.159	0.998954	0.835519	0.994634	0.716902	0.994638	0.753414	0.629856	0.980414	0.972369	0.993019	36.33
FALSE	High	Master Protein	Q9CZJ1	Probable U3 small nucleolar RNA-associated protein 11 OS=Mus musculus OX=10090 GN=Utp11 PE=2 SV=1	0	FALSE	41.171	26	7	93	7	253	30.5	10.26	223.14	7	RNA metabolism OR transcription;other metabolic processes;developmental processes;other biological processes	non-structural extracellular;nucleus;other cell component		Pf03998	67205	Utp11	mmu:67205; Q3UI21; Q9CVB5; Q9CZJ1	ENSMUSG00000028907	Major pathway of rRNA processing in the nucleolus and cytosol		1	0	1.137	1.308	1.249	0.967	1.069	0.851	0.979	0.853	1.13	1.16	0.454383	0.962791	0.987836	0.958704	0.975895	0.611478	0.995931	0.933003	0.997054	0.981572	25.35
FALSE	High	Master Protein	P70398	Probable ubiquitin carboxyl-terminal hydrolase FAF-X OS=Mus musculus OX=10090 GN=Usp9x PE=1 SV=2	0	FALSE	247.508	19	42	468	41	2559	290.5	5.87	806.71	42	cell cycle OR cell proliferation;cell organization and biogenesis;protein metabolism;other metabolic processes;developmental processes;signal transduction;other biological processes	cytosol;nucleus;other cell component	other molecular function	Pf00443, Pf12030	22284	Usp9x	E9QLY0; mmu:22284; P70398; Q62497		RHOU GTPase cycle; Ub-specific processing proteases; Downregulation of SMAD2/3:SMAD4 transcriptional activity; Peroxisomal protein import; Synthesis of active ubiquitin: roles of E1 and E2 enzymes; RHOV GTPase cycle		6	1	1.022	1.239	1.198	1.086	1.024	1.09	1.011	0.964	1.244	1.099	0.770996	0.999995	0.995663	0.854278	0.986771	0.91712	0.954873	0.935011	0.960887	0.988333	28.8
FALSE	High	Master Protein	Q80U87	Ubiquitin carboxyl-terminal hydrolase 8 OS=Mus musculus OX=10090 GN=Usp8 PE=1 SV=2	0	FALSE	146.47	22	19	302	19	1080	122.5	8.47	600.73	19	cell cycle OR cell proliferation;cell organization and biogenesis;protein metabolism;other metabolic processes;signal transduction;other biological processes	plasma membrane;other membranes;cytosol;nucleus;other cytoplasmic organelle;other cell component	other molecular function	Pf00443, Pf00581, Pf08969	84092	Usp8	A2AI53; mmu:84092; Q80U87; Q80YP2; Q8R0D3; Q9EQU1; Q9WVP5	ENSMUSG00000027363	Ub-specific processing proteases; Regulation of FZD by ubiquitination; Negative regulation of MET activity; Downregulation of ERBB2:ERBB3 signaling		4	0	1.048	0.952	0.875	1.262	1.228	1.01	1.077	0.889	0.804	0.906	0.684398	0.877737	0.590671	0.330036	0.444562	0.994163	0.859924	0.955983	0.715546	0.891447	32.96
FALSE	High	Master Protein	Q6A4J8	Ubiquitin carboxyl-terminal hydrolase 7 OS=Mus musculus OX=10090 GN=Usp7 PE=1 SV=1	0	FALSE	264.41	39	34	502	34	1103	128.4	5.5	1140.64	34	protein metabolism;DNA metabolism;other metabolic processes;stress response;other biological processes	cytosol;nucleus;other cell component	other molecular function	Pf00443, Pf00917, Pf12436, Pf14533	252870	Usp7	mmu:252870; Q3UX92; Q496Y5; Q6A4J8; Q8BW01		Regulation of TP53 Degradation; Ub-specific processing proteases; Formation of TC-NER Pre-Incision Complex; Dual incision in TC-NER; Gap-filling DNA repair synthesis and ligation in TC-NER; Synthesis of active ubiquitin: roles of E1 and E2 enzymes; Regulation of PTEN localization	Mechanisms associated with pluripotency	8	0	0.892	1.19	1.26	0.902	0.86	0.968	0.793	0.856	1.152	0.973	0.875617	0.992997	0.985393	0.849781	0.211043	0.960305	0.453335	0.805206	0.998132	0.924777	31.21
FALSE	High	Master Protein	P56399	Ubiquitin carboxyl-terminal hydrolase 5 OS=Mus musculus OX=10090 GN=Usp5 PE=1 SV=1	0	FALSE	469.811	57	37	818	37	858	95.8	5.01	2326.15	37	protein metabolism;other metabolic processes;other biological processes	cytosol;nucleus	other molecular function	Pf00443, Pf00627, Pf02148, Pf17807	22225	Usp5	mmu:22225; P56399	ENSMUSG00000038429	Ub-specific processing proteases; Synthesis of active ubiquitin: roles of E1 and E2 enzymes		2	0	0.931	1.132	1.166	1.038	1.045	1.166	0.898	0.857	0.971	0.841	0.960252	0.947954	0.985393	0.917323	0.994638	0.706317	0.884806	0.724334	0.846949	0.535049	26.58
FALSE	High	Master Protein	Q3V0C5	Ubiquitin carboxyl-terminal hydrolase 48 OS=Mus musculus OX=10090 GN=Usp48 PE=1 SV=2	0	FALSE	31.601	10	6	27	6	1052	120.6	6.25	23.01	6	protein metabolism;other metabolic processes	plasma membrane;other membranes;cytosol;mitochondrion;nucleus	other molecular function	Pf00443	170707	Usp48	mmu:170707; Q3TM39; Q3V0C5; Q571J9; Q8VDJ1	ENSMUSG00000043411	Ub-specific processing proteases		1	0	0.481	0.888	0.616	0.76	1.218	0.835	0.902	0.577	0.73	0.676	0.000261595	0.847493	0.213271	0.615817	0.81988	0.779152	0.96489	0.367623	0.789386	0.632902	11.4
FALSE	High	Master Protein	Q8BY87-2	Isoform 2 of Ubiquitin carboxyl-terminal hydrolase 47 OS=Mus musculus OX=10090 GN=Usp47	0	FALSE	119.557	17	19	178	19	1356	154.7	5.08	293.18	19						Usp47	Q8BY87-2				0	0	1.108	1.202	1.132	0.996	1.216	1.028	0.981	1.111	1.009	1.094	0.497156	0.994422	0.987836	0.986257	0.506439	0.998439	0.988954	0.586213	0.998132	0.999777	31.1
FALSE	High	Master Protein	P62069	Ubiquitin carboxyl-terminal hydrolase 46 OS=Mus musculus OX=10090 GN=Usp46 PE=1 SV=1	0	FALSE	11.095	7	2	25	2	366	42.4	6.83	24.02	2	protein metabolism;other metabolic processes;stress response;other biological processes	cytosol;nucleus;other cell component	other molecular function	Pf00443	69727	Usp46	mmu:69727; P62069; Q3ULU5; Q80V95; Q9H7U4; Q9H9T8	ENSMUSG00000054814			0	0	0.948	1.484	0.581	1.033	1.398	1.117	0.819	0.788	0.486	0.537	0.980812	0.935759	0.265235	0.994957	0.575591	0.991589	0.894662	0.9263	0.242507	0.571201	20.86
FALSE	High	Master Protein	Q8K387	Ubiquitin carboxyl-terminal hydrolase 45 OS=Mus musculus OX=10090 GN=Usp45 PE=1 SV=1	0	FALSE	17.817	6	3	27	3	813	90.3	8.12	27.52	3	protein metabolism;DNA metabolism;other metabolic processes;stress response;developmental processes;other biological processes	nucleus;other cell component	other molecular function	Pf00443, Pf02148	77593	Usp45	A2AJT1; mmu:77593; Q8BU19; Q8BZ19; Q8K387	ENSMUSG00000040455	Formation of Incision Complex in GG-NER		1	0	1.111	1.926	1.361	1.283	0.992	0.883	0.653	0.729	1.312	1.016	0.910314	0.735923	0.975691	0.894801	0.982936	0.901002	0.713196	0.886902	0.92899	0.997036	40.3
FALSE	High	Master Protein	P35123	Ubiquitin carboxyl-terminal hydrolase 4 OS=Mus musculus OX=10090 GN=Usp4 PE=1 SV=3	0	FALSE	171.341	30	23	270	22	962	108.3	5.64	601.75	23	cell organization and biogenesis;protein metabolism;RNA metabolism OR transcription;other metabolic processes;other biological processes	plasma membrane;other membranes;cytosol;nucleus;other cell component	signal transduction activity or receptor binding;other molecular function	Pf00443, Pf06337, Pf14836	22258	Usp4	mmu:22258; O54704; P35123; Q8BTL9	ENSMUSG00000032612	Ub-specific processing proteases; Regulation of TNFR1 signaling; TNFR1-induced NFkappaB signaling pathway; TNFR1-induced proapoptotic signaling		4	0	1.064	1.265	1.186	1.158	1.161	1.098	1.064	0.919	1.054	1.012	0.621507	0.992997	0.99981	0.577929	0.675745	0.91712	0.855149	0.982072	0.996751	0.956405	31.99
FALSE	High	Master Protein	Q3TIX9	U4/U6.U5 tri-snRNP-associated protein 2 OS=Mus musculus OX=10090 GN=Usp39 PE=1 SV=2	0	FALSE	183.335	39	21	368	21	564	65.1	8.9	817.7	21	cell cycle OR cell proliferation;cell organization and biogenesis;protein metabolism;RNA metabolism OR transcription;other metabolic processes;other biological processes	nucleus	other molecular function	Pf00443, Pf02148	28035	Usp39	mmu:28035; Q3TI55; Q3TIX9; Q8BLI5; Q8BZZ5; Q9CQR1	ENSMUSG00000056305	mRNA Splicing - Major Pathway		1	0	0.875	1.267	1.043	0.976	1.024	0.932	0.83	0.793	0.977	0.896	0.735864	0.98979	0.949881	0.987898	0.990163	0.885634	0.677102	0.401522	0.918784	0.835395	32.18
FALSE	High	Master Protein	Q8BW70	Ubiquitin carboxyl-terminal hydrolase 38 OS=Mus musculus OX=10090 GN=Usp38 PE=1 SV=2	0	FALSE	8.482	5	4	10	4	1042	116	5.6	2.48	4	protein metabolism;other metabolic processes	cytosol;nucleus	other molecular function	Pf00443	74841	Usp38	mmu:74841; Q8BW70; Q8BWL1; Q8BX03	ENSMUSG00000038250			0	0	0.766	1.384	1.465	0.671	0.886	1.124	0.928	1.026	1.463	1.235	0.552425	0.968666	0.948906	0.23238	0.788633	0.965534	0.984061	0.88745	0.878183	0.975938	19.69
FALSE	High	Master Protein	B1AQJ2	Ubiquitin carboxyl-terminal hydrolase 36 OS=Mus musculus OX=10090 GN=Usp36 PE=1 SV=1	0	FALSE	48.592	9	7	59	7	1098	119.8	9.82	103.81	7	cell organization and biogenesis;protein metabolism;other metabolic processes;other biological processes	cytosol;nucleus;other cell component	other molecular function	Pf00443	72344	Usp36	B1AQJ2; mmu:72344; Q6ZPQ7	ENSMUSG00000033909			0	0	0.866	1.947	1.63	0.698	1.038	1.029	1.095	1.088	1.663	1.369	0.945364	0.638379	0.826526	0.449803	0.989297	0.998434	0.886377	0.811131	0.69346	0.913924	8.62
FALSE	High	Master Protein	Q6ZQ93	Ubiquitin carboxyl-terminal hydrolase 34 OS=Mus musculus OX=10090 GN=Usp34 PE=1 SV=3	0	FALSE	25.097	2	5	28	5	3582	408	5.68	28.29	5	cell-cell signaling;protein metabolism;other metabolic processes;signal transduction;other biological processes	cytosol;nucleus	other molecular function	Pf00443, Pf12030	17847	Usp34	A2AF26; A2AF27; A2AF77; mmu:17847; Q3UF93; Q3UPN0; Q6P563; Q6ZQ93; Q7TMJ6; Q8CCH0	ENSMUSG00000056342	Ub-specific processing proteases; TCF dependent signaling in response to WNT		2	0	0.911	1.362	1.243	0.931	0.694	0.992	0.749	0.708	0.89	0.825	0.965717	0.974235	0.989053	0.940165	0.567714	0.97262	0.871247	0.860169	0.973963	0.956405	33.56
FALSE	High	Master Protein	Q91W36	Ubiquitin carboxyl-terminal hydrolase 3 OS=Mus musculus OX=10090 GN=Usp3 PE=2 SV=1	0	FALSE	40.022	16	6	51	6	520	58.8	8.28	74.15	6	cell cycle OR cell proliferation;cell organization and biogenesis;protein metabolism;DNA metabolism;other metabolic processes;stress response;other biological processes	nucleus;other cell component	other molecular function	Pf00443, Pf02148	235441	Usp3	mmu:235441; Q91W36	ENSMUSG00000032376	Ub-specific processing proteases		1	0	1.62	1.549	2.116	100	0.791	4.09	0.428	0.01	0.963	0.265	0.167331	0.920626	0.460349	1.72667e-16	0.711499	1.13971e-05	0.101323	1.746e-16	0.998132	0.0302768	38.15
FALSE	High	Master Protein	Q5I043	Ubiquitin carboxyl-terminal hydrolase 28 OS=Mus musculus OX=10090 GN=Usp28 PE=1 SV=1	0	FALSE	12.163	3	2	11	2	1051	119.2	5.19	8.55	2	cell cycle OR cell proliferation;protein metabolism;DNA metabolism;other metabolic processes;stress response;signal transduction;other biological processes	cytosol;nucleus;other cell component	other molecular function	Pf00443	235323	Usp28	mmu:235323; Q5I043; Q6NZP3; Q6ZPP1; Q8BWI1	ENSMUSG00000032267	Ub-specific processing proteases		1	0	1.237	1.362	1.51	0.877	0.773	1.034	0.643	0.907	1.135	0.912	0.731724	0.974235	0.915619	0.884518	0.65804	0.994163	0.701964	0.99904	0.998132	0.980949	15.65
FALSE	High	Master Protein	P57080	Ubiquitin carboxyl-terminal hydrolase 25 OS=Mus musculus OX=10090 GN=Usp25 PE=1 SV=2	0	FALSE	104.778	26	20	129	20	1055	121.3	5.31	133.74	20	protein metabolism;RNA metabolism OR transcription;other metabolic processes;stress response;signal transduction;other biological processes	cytosol;ER/Golgi;nucleus;other cell component	other molecular function	Pf00443, Pf02809	30940	Usp25	mmu:30940; P57080; Q80ZT9	ENSMUSG00000022867	Ub-specific processing proteases		1	0	1.005	1.442	1.458	0.996	1.13	1.114	1.02	1.043	1.338	1.393	0.89496	0.926244	0.858778	0.999947	0.825507	0.901381	0.948533	0.748724	0.918009	0.871996	30.69
FALSE	High	Master Protein	B1AY13	Ubiquitin carboxyl-terminal hydrolase 24 OS=Mus musculus OX=10090 GN=Usp24 PE=1 SV=1	0	FALSE	150.704	14	26	262	25	2617	293.8	6.19	367.05	26	protein metabolism;other metabolic processes	cytosol;nucleus	other molecular function	Pf00443, Pf12030	329908	Usp24	B1AY13; mmu:329908; Q8BLI7	ENSMUSG00000028514	Ub-specific processing proteases		1	1	1.092	1.11	1.086	1.139	1.072	1.107	1.002	0.943	1.09	0.984	0.435337	0.974815	0.954489	0.740598	0.958268	0.943879	0.974629	0.981243	0.998132	0.957235	37.43
FALSE	High	Master Protein	Q3UJD6	Ubiquitin carboxyl-terminal hydrolase 19 OS=Mus musculus OX=10090 GN=Usp19 PE=1 SV=1	0	FALSE	181.259	26	23	262	23	1360	150.5	6.38	490.72	23	protein metabolism;other metabolic processes;stress response;other biological processes	other membranes;cytosol;ER/Golgi	other molecular function	Pf00443, Pf01753, Pf04969, Pf16602	71472	Usp19	mmu:71472; Q3TAC9; Q3TUE6; Q3UJD6; Q6P9T0; Q80TP5; Q80ZW5	ENSMUSG00000006676	Ub-specific processing proteases		1	0	1.005	0.96	1.069	1.028	1.035	1.04	0.988	0.947	0.908	0.999	0.892803	0.90324	0.941705	0.969201	0.999467	0.998569	0.990289	0.976135	0.894922	0.956405	24.54
FALSE	High	Master Protein	Q9WTV6	Ubl carboxyl-terminal hydrolase 18 OS=Mus musculus OX=10090 GN=Usp18 PE=1 SV=2	0	FALSE	10.913	6	2	11	2	368	42.4	7.96	9.2	2	protein metabolism;other metabolic processes;other biological processes	cytosol;nucleus;other cell component	other molecular function	Pf00443	24110	Usp18	mmu:24110; Q3U7P3; Q9WTV6	ENSMUSG00000030107	Ub-specific processing proteases; Regulation of IFNA/IFNB signaling; ISG15 antiviral mechanism		3	0		100	100		0.898	1.777			100	100		1.55664e-16	1.66269e-16		0.961662	0.526237			1.60445e-16	1.60608e-16
FALSE	High	Master Protein	Q99LG0	Ubiquitin carboxyl-terminal hydrolase 16 OS=Mus musculus OX=10090 GN=Usp16 PE=1 SV=2	0	FALSE	15.531	5	3	4	3	825	93.4	6.18	4.16	3	cell cycle OR cell proliferation;cell organization and biogenesis;protein metabolism;other metabolic processes;stress response;other biological processes	nucleus	other molecular function	Pf00443, Pf02148	74112	Usp16	G5E860; mmu:74112; Q99KM0; Q99LG0	ENSMUSG00000025616	Ub-specific processing proteases		1	0	1.605	1.374	1.058	1.383	1.067	0.875	100	100	100	100	0.119603	0.974235	0.979209	0.728726	0.990163	0.892542	2.13711e-16	1.746e-16	1.60445e-16	1.60608e-16	40.87
FALSE	High	Master Protein	Q8R5H1	Ubiquitin carboxyl-terminal hydrolase 15 OS=Mus musculus OX=10090 GN=Usp15 PE=1 SV=1	0	FALSE	266.385	48	36	447	35	981	112.3	5.17	874.2	36	protein metabolism;other metabolic processes;signal transduction;other biological processes	plasma membrane;other membranes;cytosol;mitochondrion;nucleus;other cell component	signal transduction activity or receptor binding;other molecular function	Pf00443, Pf06337, Pf14533, Pf14836	14479	Usp15	mmu:14479; Q3TGF5; Q3TTB2; Q3UL25; Q3UZH0; Q80TY6; Q80UK9; Q8R5H1	ENSMUSG00000020124	Ub-specific processing proteases		1	1	0.983	1.498	1.492	0.865	1.053	1.002	0.841	0.932	1.257	1.302	0.935699	0.918056	0.839991	0.677265	0.989379	0.994163	0.708883	0.99904	0.956699	0.935056	36.83
FALSE	High	Master Protein	Q9JMA1	Ubiquitin carboxyl-terminal hydrolase 14 OS=Mus musculus OX=10090 GN=Usp14 PE=1 SV=3	0	FALSE	435.065	71	34	661	33	493	56	5.24	1969.53	34	cell-cell signaling;protein metabolism;other metabolic processes;stress response;other biological processes	plasma membrane;other membranes;cytosol;other cell component	enzyme regulator activity;other molecular function	Pf00443	59025	Usp14	mmu:59025; Q543U5; Q923F2; Q9D0L0; Q9JMA1	ENSMUSG00000047879	Ub-specific processing proteases		1	1	0.949	1.667	1.416	0.943	1.06	0.977	0.934	0.951	1.458	1.402	0.987853	0.843302	0.946928	0.949711	0.957427	0.987561	0.958591	0.998124	0.86412	0.913924	26.66
FALSE	High	Master Protein	P52479	Ubiquitin carboxyl-terminal hydrolase 10 OS=Mus musculus OX=10090 GN=Usp10 PE=1 SV=3	0	FALSE	123.047	26	15	284	15	792	87	5.17	771.87	15	protein metabolism;DNA metabolism;other metabolic processes;stress response;signal transduction;other biological processes	cytosol;cytoskeleton;nucleus;other cytoplasmic organelle;other cell component	other molecular function	Pf00443, Pf07145	22224	Usp10	mmu:22224; P52479; Q3T9L4; Q3TNN5; Q3TZB8; Q3U5E0; Q6ZQG9; Q91VY7	ENSMUSG00000031826	Ub-specific processing proteases; Termination of translesion DNA synthesis		2	0	1.007	1.465	1.282	0.978	1.078	1.037	1.021	0.989	1.346	1.254	0.897377	0.924896	0.985393	0.987089	0.958698	0.998439	0.943662	0.886902	0.912804	0.966071	30.36
FALSE	High	Master Protein	Q8BJQ2	Ubiquitin carboxyl-terminal hydrolase 1 OS=Mus musculus OX=10090 GN=Usp1 PE=1 SV=1	0	FALSE	13.691	6	4	5	4	784	87.4	5.41	3.53	4	protein metabolism;DNA metabolism;other metabolic processes;stress response;developmental processes;other biological processes	cytosol;nucleus	other molecular function	Pf00443	230484	Usp1	mmu:230484; Q8BJQ2; Q8VE17; Q8VEM4	ENSMUSG00000028560	Recognition of DNA damage by PCNA-containing replication complex; Fanconi Anemia Pathway		2	0	0.892	1.159	1.077	0.669	0.755	0.636	1.056	1.408	1.622	1.711	0.955579	0.996783	0.985393	0.363148	0.444161	0.201892	0.951182	0.458909	0.715747	0.797495	28.53
FALSE	High	Master Protein	Q9Z1Z0	General vesicular transport factor p115 OS=Mus musculus OX=10090 GN=Uso1 PE=1 SV=2	0	FALSE	368.653	48	35	605	35	959	106.9	4.93	1628.57	35	cell organization and biogenesis;transport;signal transduction;other biological processes	other membranes;cytosol;ER/Golgi;nucleus;other cell component		Pf04869, Pf04871, Pf18770	56041	Uso1	mmu:56041; Q3T9L9; Q3TH58; Q3U1C7; Q3UMW6; Q91WE7; Q99JZ5; Q9Z1Z0	ENSMUSG00000029407	COPII-mediated vesicle transport; COPI-mediated anterograde transport		2	0	0.965	1.376	1.039	1.019	1.102	0.935	0.985	0.956	1.257	1.097	0.961188	0.969327	0.90962	0.963991	0.849338	0.909281	0.984061	0.967215	0.973963	0.981572	21.65
FALSE	High	Master Protein	Q64705	Upstream stimulatory factor 2 OS=Mus musculus OX=10090 GN=Usf2 PE=1 SV=1	0	FALSE	14.282	11	3	15	2	346	36.9	5.17	11.3	3	transport;other biological processes	nucleus;other cell component	nucleic acid binding activity;other molecular function	Pf00010	22282	Usf2	mmu:22282; Q3UIL2; Q64705; Q8VE59	ENSMUSG00000058239	Estrogen-dependent gene expression		1	0	0.807	0.91	0.939	1.007	1.112	0.843	1.056	0.817	1.02	1.065	0.661796	0.914375	0.881816	0.987089	0.917672	0.704747	0.889853	0.934551	0.998132	0.996475	9.33
FALSE	High	Master Protein	Q9CQ56	Vesicle transport protein USE1 OS=Mus musculus OX=10090 GN=Use1 PE=1 SV=1	0	FALSE	55.045	36	9	117	9	270	30.6	9.11	197.12	9	cell organization and biogenesis;transport;other biological processes	plasma membrane;other membranes;ER/Golgi	other molecular function	Pf09753	67023	Use1	mmu:67023; Q3TUK0; Q80V73; Q99MB6; Q9CQ56	ENSMUSG00000002395	COPI-dependent Golgi-to-ER retrograde traffic		1	0	0.92	1.154	1.223	1.05	1.048	1.066	0.896	0.75	0.913	1.043	0.955579	0.983513	0.99981	0.980972	0.99615	0.984808	0.91023	0.521258	0.899584	0.981572	20.75
FALSE	High	Master Protein	P51163	Uroporphyrinogen-III synthase OS=Mus musculus OX=10090 GN=Uros PE=1 SV=1	0	FALSE	16.104	12	2	12	2	265	28.5	6.54	19.65	2	other metabolic processes;other biological processes	cytosol	other molecular function	Pf02602	22276	Uros	mmu:22276; P51163	ENSMUSG00000030979	Heme biosynthesis	Heme biosynthesis	2	0	100			100							1.8529e-16			1.72667e-16
FALSE	High	Master Protein	P70697	Uroporphyrinogen decarboxylase OS=Mus musculus OX=10090 GN=Urod PE=1 SV=2	0	FALSE	60.422	25	8	134	8	367	40.7	6.65	301.4	8	other metabolic processes	cytosol;nucleus	other molecular function	Pf01208	22275	Urod	mmu:22275; P70697; Q91VW4	ENSMUSG00000028684	Heme biosynthesis	Heme biosynthesis	2	0	0.945	0.87	1.256	1.142	0.919	1.146	0.91	0.776	0.877	0.999	0.996961	0.826276	0.989071	0.842972	0.711499	0.904577	0.949614	0.698379	0.898814	0.967415	27.06
FALSE	High	Master Protein	Q9D2P4	Ubiquitin-related modifier 1 OS=Mus musculus OX=10090 GN=Urm1 PE=1 SV=1	0	FALSE	42.531	38	4	38	4	101	11.3	4.74	63.22	4	protein metabolism;RNA metabolism OR transcription;other metabolic processes	cytosol;nucleus	other molecular function	Pf09138	68205	Urm1	A3KGW2; mmu:68205; Q8BHY9; Q9D2P4	ENSMUSG00000069020			0	0	0.789	1.427	1.547	1.118	0.994	1.315	0.922	0.672	1.141	0.847	0.570949	0.947579	0.884073	0.926098	0.970421	0.4768	0.977457	0.3919	0.998132	0.890861	34.39
FALSE	High	Master Protein	Q3TLD5	Unconventional prefoldin RPB5 interactor OS=Mus musculus OX=10090 GN=Uri1 PE=1 SV=2	0	FALSE	13.709	8	3	11	3	531	59	5.07	8.7	3	other biological processes	cytosol;mitochondrion;nucleus;other cell component	enzyme regulator activity;other molecular function	Pf02996	19777	Uri1	mmu:19777; Q3TLD5; Q3V078; Q8R5C4; Q9Z243	ENSMUSG00000030421			0	0	0.766	1.15	0.899	0.931	1.025	1.024	1.045	0.864	1.195	1.05	0.141585	0.981381	0.741008	0.888614	0.994706	0.998439	0.913507	0.925036	0.996751	0.983326	5.33
FALSE	High	Master Protein	Q571H0	Nucleolar pre-ribosomal-associated protein 1 OS=Mus musculus OX=10090 GN=Urb1 PE=1 SV=2	0	FALSE	282.076	26	43	378	43	2274	254.5	6.96	524.24	43	RNA metabolism OR transcription;other metabolic processes	nucleus		Pf11707, Pf16201	207932	Urb1	mmu:207932; Q571H0; Q9CYN4				0	0	1	1.466	1.256	1.044	0.94	1.093	0.851	0.759	1.318	1.025	0.892271	0.920626	0.989053	0.959166	0.717837	0.942702	0.810482	0.520025	0.92899	0.967415	32.01
FALSE	High	Master Protein	Q9CQ69	Cytochrome b-c1 complex subunit 8 OS=Mus musculus OX=10090 GN=Uqcrq PE=1 SV=3	0	FALSE	33.925	49	5	140	5	82	9.8	10.26	270.08	5	other metabolic processes;developmental processes	other membranes;mitochondrion		Pf02939	22272	Uqcrq	mmu:22272; Q9CQ69	ENSMUSG00000044894	Respiratory electron transport	Electron transport chain	2	0	1.06	1.433	1.685	1.306	0.97	1.064	1.036	0.823	1.545	1.377	0.632182	0.942732	0.600552	0.0879504	0.849338	0.960313	0.90306	0.652748	0.719292	0.870462	41.4
FALSE	High	Master Protein	P99028	Cytochrome b-c1 complex subunit 6, mitochondrial OS=Mus musculus OX=10090 GN=Uqcrh PE=1 SV=2	0	FALSE	40.036	47	3	44	3	89	10.4	4.87	143.89	3	other metabolic processes	other membranes;mitochondrion	other molecular function	Pf02320	66576	Uqcrh	mmu:66576; P99028; Q542K2; Q9CQP4	ENSMUSG00000063882	Respiratory electron transport	Electron transport chain	2	0	1.197	1.14	0.497	1.316	1.12	0.967	0.602	0.58	0.389	0.902	0.653923	0.992997	0.0369525	0.752916	0.906975	0.941195	0.196207	0.423103	0.0433194	0.94759	20.03
FALSE	High	Master Protein	Q9CR68	Cytochrome b-c1 complex subunit Rieske, mitochondrial OS=Mus musculus OX=10090 GN=Uqcrfs1 PE=1 SV=1	0	FALSE	147.147	48	12	326	12	274	29.3	8.7	906.87	12	other metabolic processes;transport;other biological processes	other membranes;mitochondrion	transporter activity;other molecular function	Pf00355, Pf02921, Pf09165	66694	Uqcrfs1	mmu:66694; Q5SVV1; Q9CR68	ENSMUSG00000038462	Respiratory electron transport	Electron transport chain	2	0	0.93	1.296	1.369	1.014	1.045	1.099	0.878	0.748	1.114	0.993	0.964182	0.983513	0.945761	0.979698	0.999467	0.911919	0.828358	0.145643	0.998132	0.956405	25.16
FALSE	High	Master Protein	Q9DB77	Cytochrome b-c1 complex subunit 2, mitochondrial OS=Mus musculus OX=10090 GN=Uqcrc2 PE=1 SV=1	0	FALSE	298.074	55	20	491	20	453	48.2	9.25	1825.23	20	other metabolic processes;other biological processes	other membranes;mitochondrion;nucleus	other molecular function	Pf00675, Pf05193	67003	Uqcrc2	mmu:67003; Q8BK11; Q9CVK7; Q9DB77	ENSMUSG00000030884	Respiratory electron transport	Electron transport chain	2	0	0.915	1.102	1.105	0.97	1.072	0.987	1.031	0.986	1.078	1.188	0.889277	0.931409	0.96955	0.993498	0.924373	0.994163	0.902006	0.92385	0.963286	0.999821	17.54
FALSE	High	Master Protein	Q9CZ13	Cytochrome b-c1 complex subunit 1, mitochondrial OS=Mus musculus OX=10090 GN=Uqcrc1 PE=1 SV=2	0	FALSE	308.841	54	21	609	20	480	52.8	6.21	2230.74	21	cell organization and biogenesis;other metabolic processes;other biological processes	other membranes;mitochondrion	other molecular function	Pf00675, Pf05193	22273	Uqcrc1	mmu:22273; Q3TV75; Q9CWL6; Q9CZ13	ENSMUSG00000025651	Respiratory electron transport	Electron transport chain	2	1	0.927	1.128	1.115	0.974	1.059	0.997	0.999	0.981	1.061	1.179	0.935699	0.947078	0.974203	0.997948	0.960918	0.998569	0.969235	0.934218	0.948236	0.996475	17.94
FALSE	High	Master Protein	Q9D855	Cytochrome b-c1 complex subunit 7 OS=Mus musculus OX=10090 GN=Uqcrb PE=1 SV=3	0	FALSE	81.299	50	7	160	7	111	13.5	9.11	498.61	7	other metabolic processes	other membranes;mitochondrion	other molecular function	Pf02271		Uqcrb	Q8K2E2; Q9D855		Respiratory electron transport		1	0	0.908	1.219	1.371	1.033	0.984	1.043	1.098	0.994	1.466	1.68	0.896432	0.999995	0.947189	0.94472	0.89278	0.985275	0.748014	0.854663	0.749882	0.466714	34.96
FALSE	High	Master Protein	Q8R1I1	Cytochrome b-c1 complex subunit 9 OS=Mus musculus OX=10090 GN=Uqcr10 PE=1 SV=1	0	FALSE	34.275	52	3	82	3	64	7.4	9.19	270.42	3	other metabolic processes	other membranes;mitochondrion		Pf05365	66152	Uqcr10	mmu:66152; Q8R1I1	ENSMUSG00000059534	Respiratory electron transport	Electron transport chain	2	0	0.857	1.269	1.401	1.193	0.935	1.126	0.902	0.698	1.275	1.121	0.675828	0.981381	0.915619	0.482479	0.731092	0.88378	0.882385	0.117783	0.951056	0.996475	43.71
FALSE	High	Master Protein	Q9CQY6	Ubiquinol-cytochrome-c reductase complex assembly factor 2 OS=Mus musculus OX=10090 GN=Uqcc2 PE=1 SV=1	0	FALSE	27.844	26	3	73	3	136	16.3	9.19	229.14	3	cell organization and biogenesis;other biological processes	other membranes;mitochondrion;nucleus		Pf20180	67267	Uqcc2	mmu:67267; Q9CQY6	ENSMUSG00000024208			0	0	0.828	1.089	1.292	1.068	0.93	1.168	0.891	0.665	0.996	0.895	0.65198	0.975947	0.974203	0.960494	0.768021	0.878349	0.913683	0.223762	0.99782	0.924777	21.47
FALSE	High	Master Protein	Q9CWU6	Ubiquinol-cytochrome-c reductase complex assembly factor 1 OS=Mus musculus OX=10090 GN=Uqcc1 PE=1 SV=1	0	FALSE	36.148	25	6	87	6	295	34.3	8.48	215.41	6	cell organization and biogenesis	other membranes;mitochondrion;other cell component		Pf03981	56046	Uqcc1	A2ARK1; mmu:56046; Q3TET9; Q9CRP2; Q9CWU6; Q9JK78	ENSMUSG00000005882			0	0	0.985	1.181	1.267	1.063	1.022	1.058	0.864	0.765	1.007	0.913	0.935997	0.999995	0.987686	0.965515	0.994706	0.994163	0.851456	0.633583	0.996351	0.917982	21.07
FALSE	High	Master Protein	B1AVZ0	Uracil phosphoribosyltransferase homolog OS=Mus musculus OX=10090 GN=Uprt PE=1 SV=1	0	FALSE	59.045	41	8	91	8	310	34.3	6.23	131.59	8	other metabolic processes;transport;other biological processes	cytosol;nucleus;other cell component	other molecular function	Pf14681	331487	Uprt	B1AVZ0; mmu:331487	ENSMUSG00000073016			0	0	1.069	1.863	1.514	0.856	1.313	0.902	0.882	1.051	1.915	1.719	0.924313	0.734073	0.915619	0.792636	0.295012	0.850416	0.945381	0.848553	0.52796	0.672941	44.62
FALSE	High	Master Protein	A2AT37	Regulator of nonsense transcripts 2 OS=Mus musculus OX=10090 GN=Upf2 PE=1 SV=1	0	FALSE	73.02	16	17	155	17	1269	147.5	5.64	179.32	17	RNA metabolism OR transcription;other metabolic processes;stress response;developmental processes;other biological processes	cytosol;nucleus;other cell component	nucleic acid binding activity	Pf02854, Pf04050	326622	Upf2	A2AT37; mmu:326622	ENSMUSG00000043241	Nonsense Mediated Decay (NMD) enhanced by the Exon Junction Complex (EJC)		1	0	0.992	1.307	0.977	1.097	1.192	1.023	0.953	0.875	0.987	0.976	0.952039	0.971401	0.925084	0.936329	0.615943	0.998439	0.990289	0.964332	0.996751	0.963567	19.21
FALSE	High	Master Protein	Q9EPU0	Regulator of nonsense transcripts 1 OS=Mus musculus OX=10090 GN=Upf1 PE=1 SV=2	0	FALSE	595.496	51	49	1117	49	1124	123.9	6.61	3304.2	49	cell cycle OR cell proliferation;cell organization and biogenesis;DNA metabolism;RNA metabolism OR transcription;other metabolic processes;stress response;other biological processes	cytosol;nucleus;other cell component	nucleic acid binding activity;other molecular function	Pf09416, Pf13086, Pf13087, Pf18141	19704	Upf1	mmu:19704; Q3UG00; Q6GYP5; Q6PHQ5; Q8K0N4; Q99PR4; Q9EPU0	ENSMUSG00000058301	Nonsense Mediated Decay (NMD) independent of the Exon Junction Complex (EJC); Nonsense Mediated Decay (NMD) enhanced by the Exon Junction Complex (EJC)		2	0	0.959	1.243	1.142	0.941	1.04	0.93	0.971	1.033	1.172	1.26	0.98132	0.985393	0.985393	0.949091	0.993121	0.90941	0.996937	0.761185	0.998132	0.981572	28.46
FALSE	High	Master Protein	Q8VCW4	Protein unc-93 homolog B1 OS=Mus musculus OX=10090 GN=Unc93b1 PE=1 SV=2	0	FALSE	77.652	23	10	113	10	598	66.9	6.42	199.23	10	stress response;transport;signal transduction;other biological processes	other membranes;ER/Golgi;other cytoplasmic organelle;other cell component	signal transduction activity or receptor binding	Pf05978	54445	Unc93b1	mmu:54445; O89077; Q3TNR9; Q710D2; Q8CIK1; Q8R3D0; Q8VCW4		Trafficking and processing of endosomal TLR		1	0	0.888	0.905	0.829	1.011	1.317	1.378	1.178	1.059	0.857	0.706	0.889277	0.870622	0.683395	0.992919	0.158078	0.245906	0.648471	0.756402	0.872443	0.685301	31.08
FALSE	High	Master Protein	Q99KD5	Protein unc-45 homolog A OS=Mus musculus OX=10090 GN=Unc45a PE=1 SV=2	0	FALSE	48.982	12	8	89	8	944	103.4	6.34	128.96	8	other biological processes	cytosol;ER/Golgi;nucleus;other cell component	other molecular function	Pf11701, Pf13181, Pf13432	101869	Unc45a	mmu:101869; Q3TKV6; Q8BFT3; Q8C157; Q99KD5	ENSMUSG00000030533			0	0	0.923	0.729	0.927	1.353	0.875	0.996	0.989	0.718	1.198	0.971	0.941778	0.216988	0.680518	0.0178585	0.177124	0.9997	0.977457	0.0396306	0.99916	0.853275	34.25
FALSE	High	Master Protein	Q9Z2R6	Protein unc-119 homolog A OS=Mus musculus OX=10090 GN=Unc119 PE=1 SV=1	0	FALSE	43.924	36	7	104	6	240	27	6.15	139.13	7	cell cycle OR cell proliferation;transport;developmental processes;other biological processes	non-structural extracellular;cytoskeleton;other cell component	other molecular function	Pf05351	22248	Unc119	mmu:22248; Q9Z2R6	ENSMUSG00000002058		IL-5 signaling pathway	1	1	0.965	0.816	1.051	1.049	1.089	1.021	0.939	0.864	0.716	0.903	0.980293	0.685918	0.974203	0.981808	0.938024	0.998439	0.977457	0.939835	0.565833	0.938665	25.68
FALSE	High	Master Protein	P13439	Uridine 5'-monophosphate synthase OS=Mus musculus OX=10090 GN=Umps PE=1 SV=3	0	FALSE	317.744	68	33	692	33	481	52.3	6.61	1988.05	33	other metabolic processes;transport;other biological processes	nucleus;other cell component	other molecular function	Pf00156, Pf00215	22247	Umps	mmu:22247; P13439; Q99L26	ENSMUSG00000022814	Pyrimidine biosynthesis		1	0	0.929	1.786	1.652	0.774	0.948	0.94	0.861	1.013	1.598	1.531	0.950055	0.751699	0.73994	0.0796427	0.771648	0.921729	0.757648	0.839882	0.676373	0.801673	23.07
FALSE	High	Master Protein	Q8VDF2	E3 ubiquitin-protein ligase UHRF1 OS=Mus musculus OX=10090 GN=Uhrf1 PE=1 SV=2	0	FALSE	349.614	54	35	691	35	782	88.2	8.31	1682.44	35	cell cycle OR cell proliferation;cell organization and biogenesis;protein metabolism;DNA metabolism;other metabolic processes;stress response;other biological processes	plasma membrane;other membranes;nucleus;other cell component	nucleic acid binding activity;other molecular function	Pf00240, Pf00628, Pf02182, Pf12148	18140	Uhrf1	mmu:18140; Q3U9D7; Q3U9P2; Q3UI74; Q3UIE6; Q3ULF2; Q3ULQ0; Q8C6F1; Q8VDF2; Q8VIA1; Q9Z1H6	ENSMUSG00000001228		Mechanisms associated with pluripotency	1	0	1.004	1.236	1.057	0.889	0.96	0.849	0.918	1.047	1.162	1.225	0.800874	0.994752	0.934451	0.792636	0.827332	0.569619	0.937227	0.694448	0.998132	0.981572	27.51
FALSE	High	Master Protein	Q6ZQM8	UDP-glucuronosyltransferase 1A7 OS=Mus musculus OX=10090 GN=Ugt1a7 PE=1 SV=1	0	FALSE	119.119	32	12	276	12	531	59.7	8.35	549.3	12	other metabolic processes;other biological processes	other membranes;ER/Golgi	enzyme regulator activity;other molecular function	Pf00201	394432	Ugt1a7	B2RUL6; mmu:394432; Q6XL45; Q6ZQM8	ENSMUSG00000090124	Paracetamol ADME; Aspirin ADME; Glucuronidation		3	0	1.059	0.727	0.919	1.188	1.081	1.171	0.942	0.88	0.633	0.738	0.681299	0.341356	0.752306	0.500911	0.946815	0.801124	0.971425	0.91741	0.174927	0.417108	22.69
FALSE	High	Master Protein	Q91ZJ5-2	Isoform 2 of UTP--glucose-1-phosphate uridylyltransferase OS=Mus musculus OX=10090 GN=Ugp2	0	FALSE	243.639	53	22	482	2	497	55.7	7.33	1152.08	22						Ugp2	Q91ZJ5-2				0	20	0.956	1.032	0.91	1.057	1.055	1.084	0.936	0.813	0.944	0.838	0.980812	0.857233	0.642829	0.842787	0.970646	0.91095	0.971425	0.438339	0.7931	0.527793	25.34
FALSE	High	Master Protein	Q91ZJ5	UTP--glucose-1-phosphate uridylyltransferase OS=Mus musculus OX=10090 GN=Ugp2 PE=1 SV=3	0	FALSE	235.494	53	22	479	2	508	56.9	7.61	1128.53	22	other metabolic processes;developmental processes	other cell component	other molecular function	Pf01704	216558	Ugp2	mmu:216558; Q8R3D2; Q91ZJ5	ENSMUSG00000001891	Formation of the active cofactor, UDP-glucuronate; Glycogen synthesis	Glucuronidation; Glycogen metabolism; Exercise-induced circadian regulation	5	0	0.797	1.33	1.082	0.81	1.153	0.871	0.981	1.146	1.155	1.481	0.595683	0.974815	0.974203	0.605948	0.806898	0.729472	0.99582	0.618026	0.998132	0.859568	26.24
FALSE	High	Master Protein	Q6P5E4	UDP-glucose:glycoprotein glucosyltransferase 1 OS=Mus musculus OX=10090 GN=Uggt1 PE=1 SV=4	0	FALSE	597.271	56	63	1128	63	1551	176.3	5.62	2591.56	63	protein metabolism;other metabolic processes;stress response	ER/Golgi;other cell component	other molecular function	Pf06427, Pf18400, Pf18401, Pf18402, Pf18403, Pf18404	320011	Uggt1	E9QQ49; mmu:320011; Q6NV70; Q6P5E4	ENSMUSG00000037470			0	0	0.948	1.012	0.929	1.022	1.053	1.061	0.947	0.867	0.901	0.806	0.985269	0.825277	0.743764	0.942073	0.9782	0.941195	0.977457	0.779706	0.692543	0.455429	28.48
FALSE	High	Master Protein	O70475	UDP-glucose 6-dehydrogenase OS=Mus musculus OX=10090 GN=Ugdh PE=1 SV=1	0	FALSE	54.599	27	9	83	9	493	54.8	7.56	127.82	9	cell organization and biogenesis;protein metabolism;other metabolic processes;developmental processes	cytosol;nucleus	other molecular function	Pf00984, Pf03720, Pf03721	22235	Ugdh	mmu:22235; O70475	ENSMUSG00000029201	Formation of the active cofactor, UDP-glucuronate	Glucuronidation	2	0	0.918	1.379	1.179	0.846	1.056	1.269	1.144	1.116	1.403	1.398	0.960377	0.947078	0.994634	0.654375	0.990163	0.651195	0.755937	0.63159	0.788758	0.879935	23.13
FALSE	High	Master Protein	Q99K23	Ufm1-specific protease 2 OS=Mus musculus OX=10090 GN=Ufsp2 PE=1 SV=1	0	FALSE	133.709	43	18	233	18	461	52.5	6.76	405.98	18	protein metabolism;other biological processes	ER/Golgi;nucleus;other cell component	other molecular function	Pf07910	192169	Ufsp2	mmu:192169; Q8C5I0; Q99K23	ENSMUSG00000031634			0	0	0.924	1.619	1.165	1.158	1.062	1.2	0.974	0.783	1.375	1.009	0.962874	0.844034	0.987686	0.813194	0.980588	0.7484	0.99582	0.64047	0.892457	0.965948	34.69
FALSE	High	Master Protein	P61961	Ubiquitin-fold modifier 1 OS=Mus musculus OX=10090 GN=Ufm1 PE=1 SV=1	0	FALSE	59.521	68	5	121	5	85	9.1	9.31	309.68	5	cell organization and biogenesis;protein metabolism;other metabolic processes;stress response;developmental processes;other biological processes	ER/Golgi;nucleus;other cell component		Pf03671	67890	Ufm1	mmu:67890; P61961; Q14346; Q3TLT0; Q542A7; Q9CPX2; Q9NZF2	ENSMUSG00000027746			0	0	1.191	1.567	1.83	1.198	0.874	1.078	0.902	0.731	1.502	1.387	0.148782	0.847493	0.558331	0.682671	0.562108	0.979177	0.92299	0.505477	0.737446	0.8867	25.34
FALSE	High	Master Protein	Q8CCJ3	E3 UFM1-protein ligase 1 OS=Mus musculus OX=10090 GN=Ufl1 PE=1 SV=2	0	FALSE	145.707	30	19	253	18	793	89.5	6.67	583.35	19	cell organization and biogenesis;protein metabolism;DNA metabolism;other metabolic processes;stress response;developmental processes;other biological processes	other membranes;cytosol;ER/Golgi;nucleus;other cell component	other molecular function	Pf09743	67490	Ufl1	A2RSP7; B1AXU5; B1AXU6; mmu:67490; Q3V145; Q6ZQ50; Q8BT70; Q8C484; Q8CCJ3; Q9D8I8	ENSMUSG00000040359	Antigen processing: Ubiquitination & Proteasome degradation		1	1	0.961	1.104	1.077	1.057	1.175	1.138	0.924	0.835	0.948	0.935	0.980666	0.974235	0.961998	0.93384	0.691362	0.88809	0.949614	0.747737	0.920778	0.915324	19.16
FALSE	High	Master Protein	P70362	Ubiquitin recognition factor in ER-associated degradation protein 1 OS=Mus musculus OX=10090 GN=Ufd1 PE=1 SV=2	0	FALSE	85.781	31	10	195	10	307	34.5	6.7	382.05	10	protein metabolism;other metabolic processes;stress response;transport;other biological processes	other membranes;cytosol;ER/Golgi;nucleus;other cell component	signal transduction activity or receptor binding;other molecular function	Pf03152	22230	Ufd1	mmu:22230; P70362; Q923C4	ENSMUSG00000005262	Neddylation; Ub-specific processing proteases; KEAP1-NFE2L2 pathway; Translesion Synthesis by POLH		4	0	1.026	1.633	1.621	1.077	1.127	1.087	0.877	0.861	1.3	1.18	0.775238	0.829284	0.702249	0.924334	0.846381	0.948398	0.862017	0.888332	0.939274	0.986666	20.01
FALSE	High	Master Protein	Q9CR09	Ubiquitin-fold modifier-conjugating enzyme 1 OS=Mus musculus OX=10090 GN=Ufc1 PE=1 SV=1	0	FALSE	26.615	36	4	55	4	167	19.5	7.4	106.52	4	cell organization and biogenesis;protein metabolism;other metabolic processes;stress response;developmental processes		other molecular function	Pf08694	66155	Ufc1	mmu:66155; Q9CR09	ENSMUSG00000062963			0	0	1.087	1.184	1.435	1.288	1.022	1.199	0.94	0.773	1.088	1.182	0.450758	0.999203	0.915619	0.308215	0.994706	0.739385	0.978005	0.619401	0.998132	0.982564	19.46
FALSE	High	Master Protein	Q3U1V6	Ubiquitin-conjugating enzyme E2 variant 3 OS=Mus musculus OX=10090 GN=Uevld PE=1 SV=1	0	FALSE	42.854	16	5	41	5	471	51.6	7.28	59.56	5	protein metabolism;other metabolic processes;transport	other membranes;other cytoplasmic organelle	other molecular function	Pf00056, Pf02866, Pf05743	54122	Uevld	mmu:54122; O08761; Q3U1V6; Q7TQD3	ENSMUSG00000043262			0	0	1.037	1.427	1.758	0.845	1.05	0.984	0.728	0.737	0.764	1.364	0.9463	0.949439	0.797058	0.830036	0.997165	0.97262	0.755096	0.866706	0.874101	0.955136	26.07
FALSE	High	Master Protein	Q91YL3	Uridine-cytidine kinase-like 1 OS=Mus musculus OX=10090 GN=Uckl1 PE=1 SV=1	0	FALSE	13.818	8	3	3	3	548	60.8	7.15	2.83	3	other metabolic processes	nucleus;other cell component	kinase activity;other molecular function	Pf00485, Pf14681	68556	Uckl1	mmu:68556; Q91YL3	ENSMUSG00000089917	Pyrimidine salvage		1	0
FALSE	High	Master Protein	Q99PM9	Uridine-cytidine kinase 2 OS=Mus musculus OX=10090 GN=Uck2 PE=1 SV=1	0	FALSE	127.131	54	9	224	8	261	29.4	6.55	619.84	9	other metabolic processes	cytosol;other cell component	kinase activity;other molecular function	Pf00485	80914	Uck2	mmu:80914; Q99PM9	ENSMUSG00000026558	Pyrimidine salvage		1	1	1.113	2.292	1.965	0.976	0.956	1.076	0.731	0.805	1.723	1.51	0.316919	0.168148	0.253005	0.987089	0.771648	0.94579	0.132106	0.49338	0.376086	0.733721	30.74
FALSE	High	Master Protein	P52623	Uridine-cytidine kinase 1 OS=Mus musculus OX=10090 GN=Uck1 PE=1 SV=2	0	FALSE	16.872	12	3	56	2	277	31	7.88	118.44	3	other metabolic processes	cytosol;other cell component	kinase activity;other molecular function	Pf00485	22245	Uck1	mmu:22245; P52623		Pyrimidine salvage		1	0	0.794	0.676	1.023	0.901	0.692	1.297	0.883	0.859	0.912	0.683	0.54533	0.574286	0.944038	0.892486	0.00916374	0.569619	0.930253	0.949722	0.919131	0.673578	21.32
FALSE	High	Master Protein	Q9JKB1	Ubiquitin carboxyl-terminal hydrolase isozyme L3 OS=Mus musculus OX=10090 GN=Uchl3 PE=1 SV=2	0	FALSE	131.135	56	12	267	12	230	26.1	5.05	724.03	12	protein metabolism;other metabolic processes;developmental processes;other biological processes	cytosol;nucleus;other cell component	other molecular function	Pf01088	50933	Uchl3	mmu:50933; Q9EQX7; Q9JKB1	ENSMUSG00000022111	Neddylation; Synthesis of active ubiquitin: roles of E1 and E2 enzymes; UCH proteinases		3	0	0.869	1.213	1.425	0.965	0.988	1.147	1.093	1.021	1.315	1.315	0.700388	0.994313	0.902025	0.969878	0.906975	0.799456	0.750434	0.766458	0.92899	0.922305	23.28
FALSE	High	Master Protein	Q6P5G6	UBX domain-containing protein 7 OS=Mus musculus OX=10090 GN=Ubxn7 PE=1 SV=2	0	FALSE	74.058	24	8	98	8	467	52.1	5.03	225.98	8	protein metabolism;other metabolic processes	other membranes;ER/Golgi;nucleus	other molecular function	Pf00789, Pf13899, Pf14555	224111	Ubxn7	Q6P5G6; Q6ZQ44	ENSMUSG00000053774	Neddylation; KEAP1-NFE2L2 pathway		2	0	0.899	1.136	1.261	0.87	1.045	1.036	0.867	0.897	1.045	1.046	0.933782	0.992997	0.985767	0.779234	0.991015	0.999145	0.871247	0.988107	0.998132	0.993019	24
FALSE	High	Master Protein	Q99PL6	UBX domain-containing protein 6 OS=Mus musculus OX=10090 GN=Ubxn6 PE=1 SV=1	0	FALSE	27.975	27	7	39	7	442	49.8	8.54	59.9	7	protein metabolism;other metabolic processes;stress response;transport	other membranes;cytosol;cytoskeleton;nucleus;other cytoplasmic organelle;other cell component		Pf00789, Pf09409	66530	Ubxn6	B8JJA5; mmu:66530; Q3TTP1; Q3UG19; Q8C4D6; Q91W79; Q99PL6; Q9D7L9	ENSMUSG00000019578			0	0	0.974	1.225	1.007	1.301	1.224	1.291	1.088	0.675	0.985	0.802	0.997661	0.998381	0.934451	0.73693	0.564599	0.758254	0.852924	0.68295	0.986774	0.88011	23.97
FALSE	High	Master Protein	Q8VCH8	UBX domain-containing protein 4 OS=Mus musculus OX=10090 GN=Ubxn4 PE=1 SV=1	0	FALSE	102.14	18	5	193	5	506	56.4	6.61	524.5	5	protein metabolism;other metabolic processes;stress response	other membranes;cytosol;ER/Golgi;nucleus		Pf00789	67812	Ubxn4	mmu:67812; Q3UGR4; Q8BW17; Q8VCH8				0	0	0.992	1.212	1.259	1.037	1	1.122	0.903	0.791	1.079	1	0.945796	0.989014	0.984202	0.988258	0.965878	0.925485	0.932173	0.784062	0.998132	0.981572	23.88
FALSE	High	Master Protein	Q922Y1	UBX domain-containing protein 1 OS=Mus musculus OX=10090 GN=Ubxn1 PE=1 SV=1	0	FALSE	121.577	72	16	232	16	297	33.6	5.26	612.54	16	other biological processes	other membranes;cytosol;ER/Golgi;nucleus;other cell component	other molecular function	Pf00627, Pf00789	225896	Ubxn1	mmu:225896; Q3UCP8; Q922Y1	ENSMUSG00000071655	N-glycan trimming in the ER and Calnexin/Calreticulin cycle		1	0	0.966	1.175	1.276	1.133	1.043	1.117	1.009	0.939	1.054	1.135	0.98022	0.992997	0.985393	0.727442	0.999467	0.909224	0.96489	0.99417	0.996751	0.999821	42.59
FALSE	High	Master Protein	P25976	Nucleolar transcription factor 1 OS=Mus musculus OX=10090 GN=Ubtf PE=1 SV=1	0	FALSE	178.222	29	22	343	22	765	89.5	5.76	836.89	22	cell organization and biogenesis;RNA metabolism OR transcription;other metabolic processes;other biological processes	nucleus	nucleic acid binding activity;other molecular function	Pf00505, Pf09011, Pf14887		Ubtf	P25976		RNA Polymerase I Transcription Initiation; RNA Polymerase I Promoter Escape; RNA Polymerase I Transcription Termination; RNA Polymerase I Promoter Opening		4	0	1.009	1.103	1.107	0.841	1.041	0.746	0.876	1.069	0.99	1.359	0.833169	0.962553	0.985393	0.525892	0.999467	0.093848	0.827852	0.543494	0.92899	0.891683	25.54
FALSE	High	Master Protein	Q8BU04	Putative E3 ubiquitin-protein ligase UBR7 OS=Mus musculus OX=10090 GN=Ubr7 PE=1 SV=1	0	FALSE	32.532	9	5	80	5	425	48	4.75	160.72	5	protein metabolism;other metabolic processes		other molecular function	Pf02207	66622	Ubr7	mmu:66622; Q80UT9; Q8BU04	ENSMUSG00000041712			0	0	0.74	1.315	1.29	0.891	1.041	0.98	0.96	0.813	1.112	1.154	0.378649	0.974815	0.987686	0.855084	0.994638	0.962984	0.995931	0.928247	0.998132	0.986666	23.67
FALSE	High	Master Protein	Q80TP3	E3 ubiquitin-protein ligase UBR5 OS=Mus musculus OX=10090 GN=Ubr5 PE=1 SV=2	0	FALSE	227.772	20	35	274	35	2792	308.2	5.85	385.26	35	protein metabolism;DNA metabolism;other metabolic processes;stress response;signal transduction;other biological processes	cytosol;nucleus;other cell component	nucleic acid binding activity;other molecular function	Pf00632, Pf00658, Pf11547	70790	Ubr5	mmu:70790; Q698K9; Q6PEQ8; Q6PFQ9; Q80TP3; Q80VL4; Q810V6; Q9CXE9			Tryptophan metabolism	1	0	0.971	1.645	1.471	0.884	0.989	0.951	0.846	0.87	1.406	1.211	0.955579	0.803628	0.902919	0.754411	0.941186	0.914228	0.80166	0.942302	0.872443	0.981572	33.05
FALSE	High	Master Protein	A2AN08	E3 ubiquitin-protein ligase UBR4 OS=Mus musculus OX=10090 GN=Ubr4 PE=1 SV=1	0	FALSE	538.99	22	76	854	76	5180	571.9	6.06	1428.25	76	protein metabolism;other metabolic processes	other membranes;cytosol;cytoskeleton;nucleus	other molecular function	Pf02207, Pf13764, Pf19423	69116	Ubr4	A2AN07; A2AN08; A2AN09; A2AN10; A2AN11; mmu:69116; Q52KI4; Q6PB49; Q6PFC7; Q80Y11; Q8BGB9; Q8C3E8; Q8C4W5; Q8C8X7; Q8CGE0; Q8CHF3	ENSMUSG00000066036	Neutrophil degranulation; Antigen processing: Ubiquitination & Proteasome degradation		2	0	0.971	1.106	1.086	1.162	1.024	1.199	1.017	0.837	1.119	0.909	0.946358	0.947954	0.949881	0.472035	0.992821	0.645127	0.946327	0.670962	0.998132	0.797495	30.2
FALSE	High	Master Protein	Q5U430	E3 ubiquitin-protein ligase UBR3 OS=Mus musculus OX=10090 GN=Ubr3 PE=1 SV=3	0	FALSE	19.526	3	4	37	4	1889	212.6	5.9	3.87	4	protein metabolism;other metabolic processes;developmental processes;other biological processes	other membranes;other cell component	other molecular function	Pf02207, Pf18995	68795	Ubr3	A2AV04; A6MFP4; mmu:68795; Q5U430; Q69Z32	ENSMUSG00000044308			0	0	1.089	1.612	1.657	1.101	0.911	1.099	0.758	0.721	1.327	1.147	0.434697	0.844034	0.647643	0.897665	0.527521	0.937477	0.425875	0.276841	0.920778	0.996475	19.92
FALSE	High	Master Protein	Q6WKZ8	E3 ubiquitin-protein ligase UBR2 OS=Mus musculus OX=10090 GN=Ubr2 PE=1 SV=2	0	FALSE	52.009	8	11	38	11	1755	199	6.33	51.01	11	cell cycle OR cell proliferation;cell organization and biogenesis;protein metabolism;DNA metabolism;other metabolic processes;other biological processes	nucleus;other cell component	other molecular function	Pf02207, Pf02617, Pf18995	224826	Ubr2	mmu:224826; Q6DIB9; Q6WKZ8; Q80U31; Q8BUL9; Q8CGW0; Q8K2I6; Q8R0V7; Q8R130	ENSMUSG00000023977	Antigen processing: Ubiquitination & Proteasome degradation		1	0	0.911	1.775	1.11	1.01	1.031	1.059	0.978	0.926	1.128	0.818	0.945796	0.659533	0.987686	0.994957	0.999467	0.994163	0.995931	0.984614	0.998132	0.797495	38.61
FALSE	High	Master Protein	O70481	E3 ubiquitin-protein ligase UBR1 OS=Mus musculus OX=10090 GN=Ubr1 PE=1 SV=2	0	FALSE	46.359	5	6	65	6	1757	200.1	6.05	64.79	6	protein metabolism;other metabolic processes;other biological processes	cytosol;other cell component	other molecular function	Pf02207, Pf02617, Pf18995	22222	Ubr1	A2AQ54; mmu:22222; O70481; Q5BKR8; Q792M3; Q8BN40; Q8C5K3	ENSMUSG00000027272	Antigen processing: Ubiquitination & Proteasome degradation		1	0	0.969	1.344	1.067	1.158	1.429	0.89	0.976	0.838	0.824	1.168	0.996961	0.975305	0.979602	0.946465	0.203306	0.894061	0.994527	0.96969	0.90494	0.988811	24.53
FALSE	High	Master Protein	Q99NB8	Ubiquilin-4 OS=Mus musculus OX=10090 GN=Ubqln4 PE=1 SV=1	0	FALSE	97.256	26	8	150	6	596	63.5	5.03	383.31	8	protein metabolism;DNA metabolism;other metabolic processes;stress response;other biological processes	other membranes;cytosol;ER/Golgi;nucleus;other cytoplasmic organelle;other cell component	other molecular function	Pf00240, Pf00627	94232	Ubqln4	mmu:94232; Q8BP88; Q99NB8	ENSMUSG00000008604			0	0	1.198	1.575	1.782	1.188	0.834	1.07	0.549	0.586	1.055	0.927	0.69228	0.905047	0.713333	0.919629	0.529545	0.998569	0.0655921	0.337471	0.998132	0.962236	24.9
FALSE	High	Master Protein	Q9QZM0	Ubiquilin-2 OS=Mus musculus OX=10090 GN=Ubqln2 PE=1 SV=2	0	FALSE	139.964	21	9	259	5	638	67.3	5.22	797.24	9	cell organization and biogenesis;protein metabolism;other metabolic processes;stress response;other biological processes	plasma membrane;other membranes;cytosol;nucleus;other cytoplasmic organelle;other cell component	other molecular function	Pf00240, Pf00627	54609	Ubqln2	B1AY62; mmu:54609; Q7TSJ8; Q8VDH9; Q9QZM0	ENSMUSG00000050148	Cargo recognition for clathrin-mediated endocytosis		1	0	0.909	1.11	1.211	1.047	1.091	0.956	1.016	0.986	1.104	1.383	0.94282	0.981381	0.987686	0.984585	0.930482	0.931953	0.971425	0.923736	0.998132	0.886412	27.88
FALSE	High	Master Protein	Q8R317	Ubiquilin-1 OS=Mus musculus OX=10090 GN=Ubqln1 PE=1 SV=1	0	FALSE	293.991	48	16	411	2	582	61.9	4.94	1297.71	16	cell organization and biogenesis;protein metabolism;other metabolic processes;stress response;other biological processes	plasma membrane;other membranes;cytosol;ER/Golgi;nucleus;other cytoplasmic organelle;other cell component	signal transduction activity or receptor binding;other molecular function	Pf00240, Pf00627	56085	Ubqln1	mmu:56085; Q80V10; Q8C7T4; Q8C835; Q8K141; Q8R317; Q91VI8; Q9D0Z0; Q9QZM1	ENSMUSG00000005312	Cargo recognition for clathrin-mediated endocytosis		1	14	0.811	1.426	1.115	1.296	1.262	0.953	1.094	0.868	1.29	1.285	0.152783	0.947954	0.984752	0.0933746	0.100487	0.938217	0.74973	0.854663	0.929393	0.935755	37.62
FALSE	High	Master Protein	Q811S7	Upstream-binding protein 1 OS=Mus musculus OX=10090 GN=Ubp1 PE=1 SV=1	0	FALSE	28.392	15	6	43	5	540	60.2	6.27	78.7	6	developmental processes;other biological processes	cytosol;nucleus	nucleic acid binding activity;other molecular function	Pf04516, Pf18016	22221	Ubp1	A4QPG4; mmu:22221; Q3UPR3; Q3US11; Q60786; Q811S7; Q8C514	ENSMUSG00000009741			0	1	0.897	1.383	1.144	0.916	0.816	0.931	0.697	1.428	3.894	3.75	0.931611	0.96303	0.987686	0.900634	0.465658	0.909281	0.679824	0.381076	0.00860804	0.0207646	88.83
FALSE	High	Master Protein	Q8BGR9	Ubiquitin-like domain-containing CTD phosphatase 1 OS=Mus musculus OX=10090 GN=Ublcp1 PE=1 SV=1	0	FALSE	23.19	13	4	46	4	318	36.8	6.46	77.6	4	protein metabolism;other metabolic processes	nucleus	other molecular function	Pf00240, Pf03031	79560	Ublcp1	A2ACX3; mmu:79560; Q52L62; Q5XJH1; Q6PH96; Q8BGR9; Q99LT3	ENSMUSG00000041231			0	0	0.955	1.095	1.07	1.282	0.88	1.132	0.929	0.802	1.06	0.761	0.991378	0.975947	0.974203	0.675144	0.722191	0.96778	0.984061	0.901467	0.998132	0.797495	21.94
FALSE	High	Master Protein	Q91W67	Ubiquitin-like protein 7 OS=Mus musculus OX=10090 GN=Ubl7 PE=1 SV=2	0	FALSE	26.33	18	5	45	5	380	40.4	5.01	52.14	5	protein metabolism;other metabolic processes	cytosol	other molecular function	Pf00240	69459	Ubl7	E9Q1S0; mmu:69459; Q91W67; Q9D7P5	ENSMUSG00000055720			0	0	0.882	1.68	1.336	0.931	0.949	1.033	0.995	0.996	1.423	1.374	0.889277	0.784814	0.969589	0.938491	0.862811	0.999837	0.977457	0.918518	0.837833	0.896062	10.84
FALSE	High	Master Protein	Q9EPV8	Ubiquitin-like protein 5 OS=Mus musculus OX=10090 GN=Ubl5 PE=1 SV=1	0	FALSE	6.305	21	2	48	2	73	8.5	8.44	63.19	2	protein metabolism;RNA metabolism OR transcription;other metabolic processes	nucleus;other cell component	other molecular function	Pf00240	66177	Ubl5	mmu:66177; Q9EPV8	ENSMUSG00000084786			0	0	0.694	1.071	1.417	1.051	1.07	1.132	1.014	0.756	1.133	1.387	0.178399	0.962791	0.949881	0.989118	0.958698	0.922088	0.953654	0.809304	0.998132	0.907952	22.74
FALSE	High	Master Protein	P21126	Ubiquitin-like protein 4A OS=Mus musculus OX=10090 GN=Ubl4a PE=1 SV=1	0	FALSE	89.708	64	9	171	9	157	17.8	8.44	410.9	9	cell organization and biogenesis;protein metabolism;other metabolic processes;transport;other biological processes	other membranes;cytosol;nucleus;other cell component	other molecular function	Pf00240, Pf17840	100169864; 27643	Ubl4a	mmu:100169864; mmu:27643; P21126	ENSMUSG00000015290			0	0	1.137	1.763	1.93	0.949	0.855	0.99	1.041	1.24	1.745	1.928	0.355377	0.686359	0.285444	0.932897	0.252445	0.97262	0.932422	0.234676	0.475965	0.266724	29.26
FALSE	High	Master Protein	Q78JW9	Ubiquitin domain-containing protein UBFD1 OS=Mus musculus OX=10090 GN=Ubfd1 PE=1 SV=2	0	FALSE	60.569	20	7	140	7	368	40.1	8.85	285.55	7				Pf00240	28018	Ubfd1	mmu:28018; Q78JW9	ENSMUSG00000030870			0	0	0.845	1.541	1.53	0.764	0.935	0.854	0.902	0.99	1.6	1.493	0.700388	0.904577	0.842199	0.191833	0.726817	0.579373	0.922262	0.905478	0.658947	0.801673	31.48
FALSE	High	Master Protein	Q9ES00	Ubiquitin conjugation factor E4 B OS=Mus musculus OX=10090 GN=Ube4b PE=1 SV=3	0	FALSE	113.02	23	18	172	18	1173	133.2	6.07	230.91	18	cell organization and biogenesis;protein metabolism;other metabolic processes;stress response;developmental processes;signal transduction;other biological processes	nucleus;other cell component	other molecular function	Pf04564, Pf10408	63958	Ube4b	mmu:63958; Q6DID4; Q9EQE0; Q9ES00	ENSMUSG00000028960			0	0	1.04	1.354	1.388	1.079	0.98	1.04	0.87	0.802	1.06	1.206	0.825142	0.951029	0.932177	0.949091	0.91843	0.999837	0.87597	0.805332	0.998132	0.974146	28.62
FALSE	High	Master Protein	E9Q735	Ubiquitin conjugation factor E4 A OS=Mus musculus OX=10090 GN=Ube4a PE=1 SV=1	0	FALSE	40.665	14	9	55	9	1028	118.1	5.33	39.92	9	protein metabolism;other metabolic processes;stress response	nucleus;other cell component	other molecular function	Pf04564, Pf10408	140630	Ube4a	E9Q735; mmu:140630	ENSMUSG00000059890	Antigen processing: Ubiquitination & Proteasome degradation		1	0	1.045	1.114	1.202	0.983	0.897	1.129	0.836	0.805	0.959	0.788	0.912997	0.987009	0.99512	0.96483	0.810265	0.97262	0.874469	0.925036	0.985244	0.858073	35.61
FALSE	High	Master Protein	Q80U95	Ubiquitin-protein ligase E3C OS=Mus musculus OX=10090 GN=Ube3c PE=1 SV=2	0	FALSE	161.369	30	24	322	24	1083	123.9	6.39	532.66	24	protein metabolism;other metabolic processes	nucleus	other molecular function	Pf00632	100763	Ube3c	mmu:100763; Q0VB95; Q80U95; Q8BQZ6; Q8C7W6; Q8CDJ1; Q8VDL5	ENSMUSG00000039000	Antigen processing: Ubiquitination & Proteasome degradation		1	0	0.963	1.433	1.441	1.086	1.069	1.254	0.956	0.781	1.232	0.958	0.970344	0.937081	0.920448	0.942073	0.968595	0.639893	0.99335	0.670982	0.985244	0.935056	29.78
FALSE	High	Master Protein	O08759	Ubiquitin-protein ligase E3A OS=Mus musculus OX=10090 GN=Ube3a PE=1 SV=2	0	FALSE	195.415	37	27	373	27	870	99.8	5.08	782.35	27	protein metabolism;other metabolic processes;stress response;transport;developmental processes;signal transduction;other biological processes	cytosol;nucleus;other cell component	other molecular function	Pf00632, Pf16558	22215	Ube3a	E9QKT1; mmu:22215; O08759; P97482; Q8CE29	ENSMUSG00000025326	Antigen processing: Ubiquitination & Proteasome degradation	Tryptophan metabolism	2	0	0.86	1.079	1.177	0.996	1.049	1.121	0.925	0.81	0.982	0.883	0.68417	0.951218	0.997214	0.999947	0.994638	0.900969	0.947398	0.624207	0.935772	0.813814	47.36
FALSE	High	Master Protein	Q3UE37	Ubiquitin-conjugating enzyme E2 Z OS=Mus musculus OX=10090 GN=Ube2z PE=1 SV=2	0	FALSE	44.538	19	6	93	6	356	38.3	5.62	183.68	6	protein metabolism;other metabolic processes;other biological processes	cytosol;nucleus	enzyme regulator activity;other molecular function	Pf00179	268470	Ube2z	A2A6M3; mmu:268470; Q3TFZ8; Q3U618; Q3UE37; Q7TMY6; Q8BVL2; Q9DAU4	ENSMUSG00000014349	Antigen processing: Ubiquitination & Proteasome degradation; Synthesis of active ubiquitin: roles of E1 and E2 enzymes		2	0	0.837	1.189	1.098	0.849	1.133	0.961	0.949	0.89	1.029	1.115	0.676138	0.996008	0.985393	0.637771	0.844522	0.930403	0.991908	0.974763	0.998132	0.999821	16.07
FALSE	High	Master Protein	Q9D2M8	Ubiquitin-conjugating enzyme E2 variant 2 OS=Mus musculus OX=10090 GN=Ube2v2 PE=1 SV=4	0	FALSE	81.59	63	10	191	3	145	16.4	8.09	517.43	10	protein metabolism;DNA metabolism;other metabolic processes;stress response;other biological processes	nucleus;other cell component		Pf00179	70620	Ube2v2	A6X924; mmu:70620; Q8BGH6; Q8CE99; Q8K2V7; Q9CYD7; Q9D2M8; Q9ERI8	ENSMUSG00000022674	Formation of Incision Complex in GG-NER; E3 ubiquitin ligases ubiquitinate target proteins; Antigen processing: Ubiquitination & Proteasome degradation; Recruitment and ATM-mediated phosphorylation of repair and signaling proteins at DNA double strand breaks; Processing of DNA double-strand break ends; G2/M DNA damage checkpoint; Nonhomologous End-Joining (NHEJ)		7	0	0.979	0.968	0.884	0.967	0.929	1.037	1.46	1.416	1.448	1.256	0.980666	0.933099	0.806885	0.953994	0.893635	0.998439	0.240714	0.273302	0.888874	0.971481	14.86
FALSE	High	Master Protein	Q9CZY3	Ubiquitin-conjugating enzyme E2 variant 1 OS=Mus musculus OX=10090 GN=Ube2v1 PE=1 SV=1	0	FALSE	82.46	69	11	240	4	147	16.3	7.96	653.69	11	protein metabolism;DNA metabolism;other metabolic processes;stress response	cytosol;nucleus;other cell component	other molecular function	Pf00179	66589	Ube2v1	A2A467; mmu:66589; Q8VEB5; Q9CZY3; Q9ERI7	ENSMUSG00000078923	Antigen processing: Ubiquitination & Proteasome degradation; Aggrephagy; NOD1/2 Signaling Pathway; Downstream TCR signaling; FCERI mediated NF-kB activation; CLEC7A (Dectin-1) signaling; Interleukin-1 signaling; IKK complex recruitment mediated by RIP1; activated TAK1 mediates p38 MAPK activation; IRAK1 recruits IKK complex; IRAK1 recruits IKK complex upon TLR7/8 or 9 stimulation; JNK (c-Jun kina…		12	6	0.96	1.685	1.723	0.88	0.963	0.976	0.967	1.024	1.635	1.61	0.97146	0.829392	0.64895	0.73693	0.845917	0.984808	0.996477	0.799873	0.618215	0.681879	24.65
FALSE	High	Master Protein	Q9CQ37	Ubiquitin-conjugating enzyme E2 T OS=Mus musculus OX=10090 GN=Ube2t PE=1 SV=1	0	FALSE	28.79	29	5	42	4	204	23	7.97	74.9	5	protein metabolism;DNA metabolism;other metabolic processes;stress response	nucleus	other molecular function	Pf00179	67196	Ube2t	mmu:67196; Q9CQ37	ENSMUSG00000026429	Synthesis of active ubiquitin: roles of E1 and E2 enzymes; Fanconi Anemia Pathway		2	0	0.01	1.468	1.423		0.96	100	0.517	0.01	0.927	0.01	1.8529e-16	0.947954	0.952434		0.930426	2.73848e-16	0.00127784	1.746e-16	0.922815	1.60608e-16
FALSE	High	Master Protein	Q921J4	Ubiquitin-conjugating enzyme E2 S OS=Mus musculus OX=10090 GN=Ube2s PE=1 SV=1	0	FALSE	76.637	72	10	114	10	223	24.2	7.91	284.96	10	cell cycle OR cell proliferation;cell organization and biogenesis;protein metabolism;other metabolic processes;other biological processes	nucleus	other molecular function	Pf00179	77891	Ube2s	mmu:77891; Q3U4V7; Q8CF67; Q921J4	ENSMUSG00000060860	Separation of Sister Chromatids; Assembly of the pre-replicative complex; Antigen processing: Ubiquitination & Proteasome degradation; Synthesis of active ubiquitin: roles of E1 and E2 enzymes; APC/C:Cdc20 mediated degradation of Cyclin B; Autodegradation of Cdh1 by Cdh1:APC/C; APC/C:Cdc20 mediated degradation of Securin; APC/C:Cdh1 mediated degradation of Cdc20 and other APC/C:Cdh1 targeted prot…		17	0	1.013	1.538	1.433	0.88	0.923	0.889	0.895	1.085	1.552	1.455	0.896432	0.903126	0.924568	0.728057	0.660158	0.729472	0.921301	0.650043	0.722747	0.843067	19.94
FALSE	High	Master Protein	Q6ZWZ2	Ubiquitin-conjugating enzyme E2 R2 OS=Mus musculus OX=10090 GN=Ube2r2 PE=1 SV=1	0	FALSE	10.093	12	3	31	3	238	27.1	4.42	57.47	3	protein metabolism;other metabolic processes		other molecular function	Pf00179	67615	Ube2r2	mmu:67615; Q6ZWZ2; Q8BW18; Q8VDE5	ENSMUSG00000036241	Antigen processing: Ubiquitination & Proteasome degradation; Synthesis of active ubiquitin: roles of E1 and E2 enzymes		2	0	1.56	2.198	2.662	1.735	1.214	1.223	0.888	0.741	1.566	1.223	0.0299975	0.400525	0.139168	0.0663891	0.727897	0.877172	0.957529	0.865014	0.835778	0.978753	52.6
FALSE	High	Master Protein	Q7TSS2	Ubiquitin-conjugating enzyme E2 Q1 OS=Mus musculus OX=10090 GN=Ube2q1 PE=1 SV=2	0	FALSE	71.518	28	10	119	10	422	46.1	5.1	148.56	10	cell-cell signaling;protein metabolism;other metabolic processes;transport;developmental processes;other biological processes	cytosol;nucleus;other cell component	other molecular function	Pf00179	70093	Ube2q1	mmu:70093; Q29ST1; Q3UIY3; Q6P913; Q7TSS2; Q80UT5; Q8K2T0; Q9D7E1	ENSMUSG00000042572	Antigen processing: Ubiquitination & Proteasome degradation		1	0	0.885	1.755	1.645	0.829	1.023	1.13	0.853	0.906	1.253	1.119	0.894163	0.701328	0.743063	0.546427	0.990223	0.91712	0.814087	0.99904	0.958283	0.999777	30.65
FALSE	High	Master Protein	Q6ZPJ3	(E3-independent) E2 ubiquitin-conjugating enzyme UBE2O OS=Mus musculus OX=10090 GN=Ube2o PE=1 SV=3	0	FALSE	96.397	16	15	173	15	1288	140.7	5.06	237.53	15	protein metabolism;other metabolic processes;transport;other biological processes	cytosol;nucleus;other cell component	enzyme regulator activity;other molecular function	Pf00179	217342	Ube2o	A2A7X3; mmu:217342; Q60800; Q6PCR9; Q6ZPJ3; Q7TPN2; Q8BLE8	ENSMUSG00000020802	Antigen processing: Ubiquitination & Proteasome degradation		1	0	0.974	1.356	1.377	0.903	0.937	0.991	0.911	0.95	1.245	1.18	0.966928	0.951218	0.919587	0.832995	0.805219	0.978437	0.949614	0.95048	0.922382	0.981572	34.74
FALSE	High	Master Protein	P61089	Ubiquitin-conjugating enzyme E2 N OS=Mus musculus OX=10090 GN=Ube2n PE=1 SV=1	0	FALSE	118.307	72	9	226	8	152	17.1	6.57	757.26	9	protein metabolism;DNA metabolism;other metabolic processes;stress response;signal transduction;other biological processes	cytosol;nucleus;other cell component	other molecular function	Pf00179	93765	Ube2n	mmu:93765; P61089; Q16781; Q3TSL6; Q6ZWZ0; Q9DAJ6	ENSMUSG00000074781	Processing of DNA double-strand break ends; G2/M DNA damage checkpoint; Interleukin-1 signaling; CLEC7A (Dectin-1) signaling; ISG15 antiviral mechanism; Downstream TCR signaling; FCERI mediated NF-kB activation; Formation of Incision Complex in GG-NER; Antigen processing: Ubiquitination & Proteasome degradation; Aggrephagy; E3 ubiquitin ligases ubiquitinate target proteins; NOD1/2 Signaling Pathw…		19	1	0.911	1.352	1.379	0.955	0.959	1.154	0.896	0.812	1.283	1.225	0.89496	0.987009	0.961535	0.971235	0.845637	0.714753	0.88234	0.431472	0.986703	0.988019	17.06
FALSE	High	Master Protein	P61082	NEDD8-conjugating enzyme Ubc12 OS=Mus musculus OX=10090 GN=Ube2m PE=1 SV=1	0	FALSE	47.842	42	9	144	9	183	20.9	7.69	339.49	9	protein metabolism;other metabolic processes;other biological processes	nucleus	other molecular function	Pf00179	22192	Ube2m	mmu:22192; O76069; P61082; Q8VC50	ENSMUSG00000005575	Neddylation; Antigen processing: Ubiquitination & Proteasome degradation; TGF-beta receptor signaling activates SMADs; Dectin-1 mediated noncanonical NF-kB signaling; NIK-->noncanonical NF-kB signaling		5	0	0.958	1.146	1.257	0.934	1.051	1.061	0.995	0.942	1.083	1.119	0.980666	0.980327	0.987686	0.940165	0.996715	0.962984	0.973005	0.983973	0.998132	0.997036	34.18
FALSE	High	Master Protein	Q9QZU9	Ubiquitin/ISG15-conjugating enzyme E2 L6 OS=Mus musculus OX=10090 GN=Ube2l6 PE=1 SV=3	0	FALSE	12.888	22	3	4	3	153	17.8	8.09	3.88	3	protein metabolism;other metabolic processes	nucleus;other cell component	other molecular function	Pf00179	56791	Ube2l6	mmu:56791; Q3U8R0; Q922F1; Q9CQN0; Q9QZU9	ENSMUSG00000027078	Antigen processing: Ubiquitination & Proteasome degradation; Termination of translesion DNA synthesis; ISG15 antiviral mechanism	Parkinson's disease	4	0	1.492	2.959	3.086	100	0.857	1.71	100		100	100	0.310429	0.132242	0.0654134	1.72667e-16	0.801331	0.259068	2.13711e-16		1.60445e-16	1.60608e-16	0
FALSE	High	Master Protein	P68037	Ubiquitin-conjugating enzyme E2 L3 OS=Mus musculus OX=10090 GN=Ube2l3 PE=1 SV=1	0	FALSE	160.003	74	11	346	10	154	17.9	8.51	1123.54	11	cell cycle OR cell proliferation;protein metabolism;other metabolic processes;developmental processes;other biological processes	cytosol;nucleus;other cell component	enzyme regulator activity;other molecular function	Pf00179	22195	Ube2l3	mmu:22195; P51966; P68037; P70653; Q9HAV1	ENSMUSG00000038965	Antigen processing: Ubiquitination & Proteasome degradation; E3 ubiquitin ligases ubiquitinate target proteins; Synthesis of active ubiquitin: roles of E1 and E2 enzymes	Parkinson's disease	4	0	0.94	1.169	1.35	1.015	0.986	1.089	1.012	0.819	1.304	1.107	0.98132	0.975437	0.974203	0.963991	0.906975	0.91712	0.948245	0.550676	0.940039	0.981572	41.92
FALSE	High	Master Protein	P61087	Ubiquitin-conjugating enzyme E2 K OS=Mus musculus OX=10090 GN=Ube2k PE=1 SV=3	0	FALSE	176.781	89	16	356	16	200	22.4	5.44	1095.76	16	cell organization and biogenesis;protein metabolism;other metabolic processes;stress response;signal transduction;other biological processes	nucleus;other cell component	other molecular function	Pf00179, Pf00627	53323	Ube2k	mmu:53323; O54806; P27924; P61087; Q16721; Q9CVV9	ENSMUSG00000029203	Antigen processing: Ubiquitination & Proteasome degradation; Synthesis of active ubiquitin: roles of E1 and E2 enzymes		2	0	0.843	1.49	1.442	0.956	0.944	1.033	0.914	0.894	1.301	1.148	0.380634	0.921369	0.907351	0.965634	0.703733	0.994163	0.925818	0.91741	0.942532	0.994127	36
FALSE	High	Master Protein	Q6P073	Ubiquitin-conjugating enzyme E2 J2 OS=Mus musculus OX=10090 GN=Ube2j2 PE=1 SV=1	0	FALSE	8.619	10	2	4	2	259	28.9	8.62	1.67	2	protein metabolism;other metabolic processes;stress response	other membranes;ER/Golgi;nucleus;other cell component	other molecular function	Pf00179	140499	Ube2j2	mmu:140499; Q6P073; Q8C6A1; Q91Y64; Q9CWY5; Q9DC18; Q9QX58	ENSMUSG00000023286	Antigen processing: Ubiquitination & Proteasome degradation; Insertion of tail-anchored proteins into the endoplasmic reticulum membrane	Parkinson's disease	3	0
FALSE	High	Master Protein	Q9JJZ4	Ubiquitin-conjugating enzyme E2 J1 OS=Mus musculus OX=10090 GN=Ube2j1 PE=1 SV=2	0	FALSE	58.006	33	7	117	7	318	35	6.99	271.07	7	protein metabolism;other metabolic processes;stress response;other biological processes	other membranes;ER/Golgi;nucleus	other molecular function	Pf00179	56228	Ube2j1	mmu:56228; Q9DC92; Q9JJZ4	ENSMUSG00000028277	Antigen processing: Ubiquitination & Proteasome degradation	Parkinson's disease	2	0	0.809	1.248	1.361	0.88	1.024	0.999	1.02	0.906	1.134	1.239	0.52673	0.980327	0.938401	0.781444	0.994638	0.98158	0.957529	0.99904	0.996751	0.958116	22.65
FALSE	High	Master Protein	P62257	Ubiquitin-conjugating enzyme E2 H OS=Mus musculus OX=10090 GN=Ube2h PE=1 SV=1	0	FALSE	28.037	22	3	58	3	183	20.6	4.67	108.61	3	protein metabolism;other metabolic processes	nucleus	other molecular function	Pf00179	22214	Ube2h	mmu:22214; P37286; P62257	ENSMUSG00000039159	Antigen processing: Ubiquitination & Proteasome degradation; Synthesis of active ubiquitin: roles of E1 and E2 enzymes		2	0	0.711	0.986	1.109	1.124	0.82	1.078	0.954	0.611	1.172	1.039	0.157117	0.920626	0.985393	0.936329	0.36614	0.989007	0.999929	0.311118	0.998132	0.987791	21.57
FALSE	High	Master Protein	P60605	Ubiquitin-conjugating enzyme E2 G2 OS=Mus musculus OX=10090 GN=Ube2g2 PE=1 SV=1	0	FALSE	18.06	24	3	21	3	165	18.6	4.7	33.61	3	protein metabolism;other metabolic processes;stress response;other biological processes	cytosol;ER/Golgi;other cell component	other molecular function	Pf00179	22213	Ube2g2	mmu:22213; P56554; P60605	ENSMUSG00000009293	Antigen processing: Ubiquitination & Proteasome degradation; Synthesis of active ubiquitin: roles of E1 and E2 enzymes	Parkinson's disease	3	0	0.749	0.729	0.937	0.951	1.222	1.048	0.953	0.787	0.646	0.739	0.42587	0.666469	0.875961	0.949091	0.714322	0.998439	0.999929	0.880019	0.488971	0.789626	22.08
FALSE	High	Master Protein	P62254	Ubiquitin-conjugating enzyme E2 G1 OS=Mus musculus OX=10090 GN=Ube2g1 PE=1 SV=3	0	FALSE	47.003	28	4	59	4	170	19.5	5.3	163.06	4	protein metabolism;other metabolic processes		other molecular function	Pf00179	67128	Ube2g1	mmu:67128; P62254; Q4VAA6; Q99462	ENSMUSG00000020794	Antigen processing: Ubiquitination & Proteasome degradation; Synthesis of active ubiquitin: roles of E1 and E2 enzymes	Parkinson's disease	3	0	0.948	1.238	1.587	1.026	0.877	1.285	0.935	0.921	1.305	1.176	0.97146	0.993692	0.873734	0.993498	0.744624	0.779152	0.990289	0.976615	0.939835	0.98448	41.42
FALSE	High	Master Protein	Q9CY34	NEDD8-conjugating enzyme UBE2F OS=Mus musculus OX=10090 GN=Ube2f PE=1 SV=1	0	FALSE	11.097	12	3	30	3	185	21.1	6.54	46.57	3	protein metabolism;other metabolic processes	nucleus	other molecular function	Pf00179	67921	Ube2f	mmu:67921; Q99JK3; Q9CY34; Q9D8K0; Q9D8K7	ENSMUSG00000034343	Antigen processing: Ubiquitination & Proteasome degradation; Neddylation		2	0	0.692	1.285	1.138	1.136	0.964	0.825	1.181	0.726	1.41	1.481	0.19328	0.992997	0.986778	0.940165	0.942514	0.526602	0.668972	0.751186	0.881709	0.865614	23.34
FALSE	High	Master Protein	P61079	Ubiquitin-conjugating enzyme E2 D3 OS=Mus musculus OX=10090 GN=Ube2d3 PE=1 SV=1	0	FALSE	37.274	43	5	67	5	147	16.7	7.8	159.19	5	protein metabolism;DNA metabolism;other metabolic processes;stress response;other biological processes	plasma membrane;other membranes;nucleus;other cytoplasmic organelle	other molecular function	Pf00179	66105	Ube2d3	mmu:66105; P61079	ENSMUSG00000078578	Neddylation; Peroxisomal protein import; Inactivation of CSF3 (G-CSF) signaling; Signaling by BMP; Downregulation of SMAD2/3:SMAD4 transcriptional activity; Antigen processing: Ubiquitination & Proteasome degradation; E3 ubiquitin ligases ubiquitinate target proteins; IKK complex recruitment mediated by RIP1; Oxygen-dependent proline hydroxylation of Hypoxia-inducible Factor Alpha	Proteasome degradation	10	0	0.84	1.841	1.719	0.886	0.975	0.971	0.951	0.896	1.822	1.515	0.352933	0.648436	0.560171	0.781444	0.889227	0.98158	0.984061	0.92385	0.287704	0.750277	32.9
FALSE	High	Master Protein	Q9D1C1	Ubiquitin-conjugating enzyme E2 C OS=Mus musculus OX=10090 GN=Ube2c PE=1 SV=1	0	FALSE	181.402	84	14	301	14	179	19.6	7.33	817.72	14	cell cycle OR cell proliferation;cell organization and biogenesis;protein metabolism;other metabolic processes;other biological processes	plasma membrane;other membranes;cytosol;nucleus;other cell component	other molecular function	Pf00179	68612	Ube2c	mmu:68612; Q3TUJ0; Q9D1C1	ENSMUSG00000001403	Senescence-Associated Secretory Phenotype (SASP); Separation of Sister Chromatids; Assembly of the pre-replicative complex; Antigen processing: Ubiquitination & Proteasome degradation; Autodegradation of Cdh1 by Cdh1:APC/C; APC/C:Cdc20 mediated degradation of Securin; APC/C:Cdh1 mediated degradation of Cdc20 and other APC/C:Cdh1 targeted proteins in late mitosis/early G1; Cdc20:Phospho-APC/C medi…		17	0	0.971	2.282	2.708	1.268	0.887	1.049	0.761	0.639	1.776	1.756	0.955579	0.165281	0.00537178	0.17224	0.275597	0.979574	0.24926	0.000489728	0.258775	0.36639	44.02
FALSE	High	Master Protein	P63147	Ubiquitin-conjugating enzyme E2 B OS=Mus musculus OX=10090 GN=Ube2b PE=1 SV=1	0.001	FALSE	5.217	37	2	4	2	152	17.3	5.01	0	2	cell cycle OR cell proliferation;cell organization and biogenesis;protein metabolism;DNA metabolism;other metabolic processes;stress response;developmental processes;other biological processes	plasma membrane;other membranes;nucleus;other cell component	other molecular function	Pf00179	22210	Ube2b	mmu:22210; P23567; P63147; Q3UGS2; Q9D0J6	ENSMUSG00000020390	Antigen processing: Ubiquitination & Proteasome degradation; Synthesis of active ubiquitin: roles of E1 and E2 enzymes; E3 ubiquitin ligases ubiquitinate target proteins; Recognition of DNA damage by PCNA-containing replication complex	Proteasome degradation	5	0			100			0.893				100			1.66269e-16			0.873899				1.60608e-16
FALSE	High	Master Protein	Q9Z255	Ubiquitin-conjugating enzyme E2 A OS=Mus musculus OX=10090 GN=Ube2a PE=1 SV=1	0	FALSE	21.093	43	3	50	3	152	17.3	5.15	146.09	3	protein metabolism;DNA metabolism;other metabolic processes;stress response;developmental processes;other biological processes	other cell component	other molecular function	Pf00179	22209	Ube2a	mmu:22209; Q9Z255	ENSMUSG00000016308	E3 ubiquitin ligases ubiquitinate target proteins; Antigen processing: Ubiquitination & Proteasome degradation; Synthesis of active ubiquitin: roles of E1 and E2 enzymes		3	0	0.836	1.411	1.399	0.934	0.706	1.159	0.864	0.62	1.843	1.006	0.739994	0.965459	0.94455	0.932897	0.0184227	0.909281	0.88232	0.423245	0.440209	0.981572	25.59
FALSE	High	Master Protein	Q8BGG7	Ubiquitin-associated and SH3 domain-containing protein B OS=Mus musculus OX=10090 GN=Ubash3b PE=1 SV=1	0	FALSE	26.105	11	6	36	6	638	71.4	6.81	34.09	6	cell adhesion;protein metabolism;other metabolic processes;stress response;signal transduction;other biological processes	nucleus;other cell component	other molecular function	Pf00300, Pf00627, Pf14604	72828	Ubash3b	mmu:72828; Q3U8Z2; Q8BGG7; Q8BMW9	ENSMUSG00000032020			0	0	0.926	1.217	1.061	1.13	0.935	1.058	0.958	1.123	1.259	1.361	0.967091	0.987037	0.978818	0.879789	0.7809	0.997455	0.995126	0.564554	0.916621	0.8867	66.44
FALSE	High	Master Protein	Q80X50-5	Isoform 5 of Ubiquitin-associated protein 2-like OS=Mus musculus OX=10090 GN=Ubap2l	0	FALSE	304.107	38	23	464	2	1112	117.3	7.12	1276.15	23						Ubap2l	Q80X50-5				0	18	0.954	1.24	1.11	0.88	1.049	0.81	0.924	1.082	1.073	1.286	0.981598	0.992997	0.96341	0.74492	0.994638	0.386856	0.949614	0.505477	0.955589	0.963567	23.1
FALSE	High	Master Protein	Q80X50-2	Isoform 2 of Ubiquitin-associated protein 2-like OS=Mus musculus OX=10090 GN=Ubap2l	0	FALSE	310.809	43	23	473	2	1014	107.2	7.11	1302.75	23						Ubap2l	Q80X50-2				0	0	0.901	1.378	1.155	0.805	1.104	0.553	1.207	1.34	1.339	2.486	0.935699	0.965926	0.987836	0.638028	0.906975	6.38297e-05	0.6162	0.324708	0.921175	0.128401	10.04
FALSE	High	Master Protein	Q91VX2	Ubiquitin-associated protein 2 OS=Mus musculus OX=10090 GN=Ubap2 PE=1 SV=1	0	FALSE	250.192	32	19	328	19	1132	117.9	7.72	885.1	19		nucleus;other cell component		Pf12478	68926	Ubap2	mmu:68926; Q812D6; Q91VX2; Q99K40	ENSMUSG00000028433			0	0	1.073	1.995	1.632	0.835	1.071	0.786	0.927	1.141	1.671	1.979	0.51212	0.391683	0.667105	0.516536	0.972203	0.244986	0.961711	0.353364	0.502124	0.175043	27.71
FALSE	High	Master Protein	Q8R1K1	Ubiquitin-associated domain-containing protein 2 OS=Mus musculus OX=10090 GN=Ubac2 PE=1 SV=1	0	FALSE	22.101	20	6	31	6	345	39	9.44	30.72	6	cell-cell signaling;signal transduction;other biological processes	other membranes;ER/Golgi		Pf00627	68889	Ubac2	mmu:68889; Q3TWC0; Q8R1K1	ENSMUSG00000041765			0	0	1.242	1.17	1.062	1.245	1.054	1.103	1.052	1.05	1.386	0.998	0.462815	0.992997	0.970699	0.78671	0.988917	0.991589	0.914592	0.843332	0.90591	0.981572	52.14
FALSE	High	Master Protein	Q8VDI7	Ubiquitin-associated domain-containing protein 1 OS=Mus musculus OX=10090 GN=Ubac1 PE=1 SV=2	0.001	FALSE	5.035	9	2	7	2	409	45.5	4.97	1.81	2	protein metabolism;other metabolic processes	plasma membrane;other membranes;cytosol;ER/Golgi		Pf00627	98766	Ubac1	mmu:98766; Q3TZH3; Q8VDI7	ENSMUSG00000036352	Antigen processing: Ubiquitination & Proteasome degradation		1	0		100	100		100	0.95				100		1.55664e-16	1.66269e-16		2.63924e-16	0.942118				1.60608e-16
FALSE	High	Master Protein	Q8C7R4	Ubiquitin-like modifier-activating enzyme 6 OS=Mus musculus OX=10090 GN=Uba6 PE=1 SV=1	0	FALSE	251.543	35	29	498	29	1053	117.9	6.11	1094.32	29	cell organization and biogenesis;protein metabolism;other metabolic processes;stress response;developmental processes;other biological processes	nucleus;other cell component	other molecular function	Pf00899, Pf09358, Pf10585, Pf16190, Pf16191	231380	Uba6	mmu:231380; Q8C7R4	ENSMUSG00000035898	Antigen processing: Ubiquitination & Proteasome degradation; Synthesis of active ubiquitin: roles of E1 and E2 enzymes		2	0	0.938	1.255	1.042	1.023	1.054	1.018	0.957	0.872	1.041	0.869	0.971771	0.994752	0.949881	0.965634	0.992821	0.999837	0.995126	0.866706	0.98938	0.773588	31.64
FALSE	High	Master Protein	Q8VE47	Ubiquitin-like modifier-activating enzyme 5 OS=Mus musculus OX=10090 GN=Uba5 PE=1 SV=2	0	FALSE	71.095	31	7	108	7	403	44.8	4.96	245.39	7	cell organization and biogenesis;protein metabolism;other metabolic processes;stress response;developmental processes;other biological processes	other membranes;cytosol;ER/Golgi;nucleus;other cell component	other molecular function	Pf00899	66663	Uba5	mmu:66663; Q3TG27; Q3U8X9; Q3U9E7; Q8VE47; Q9CYD6	ENSMUSG00000032557	Antigen processing: Ubiquitination & Proteasome degradation		1	0	1.112	1.284	1.3	1.398	1.208	1.189	0.962	0.75	1.119	1.076	0.603946	0.981047	0.974203	0.268977	0.632728	0.828603	0.99582	0.703575	0.998132	0.997657	35.53
FALSE	High	Master Protein	Q8C878	NEDD8-activating enzyme E1 catalytic subunit OS=Mus musculus OX=10090 GN=Uba3 PE=1 SV=2	0	FALSE	117.4	47	15	248	15	462	51.7	5.45	413.06	15	cell cycle OR cell proliferation;protein metabolism;other metabolic processes;other biological processes	nucleus;other cell component	other molecular function	Pf00899, Pf08825	22200	Uba3	mmu:22200; O88598; Q3TG68; Q8C878; Q9D6B7	ENSMUSG00000030061	Neddylation; Antigen processing: Ubiquitination & Proteasome degradation; Dectin-1 mediated noncanonical NF-kB signaling; NIK-->noncanonical NF-kB signaling		4	0	0.958	1.257	1.211	0.846	1.015	1.089	1.006	0.976	1.226	1.115	0.98132	0.992997	0.997704	0.577835	0.985467	0.954791	0.967115	0.93597	0.988126	0.996475	23.09
FALSE	High	Master Protein	Q9Z1F9	SUMO-activating enzyme subunit 2 OS=Mus musculus OX=10090 GN=Uba2 PE=1 SV=1	0	FALSE	326.902	59	32	473	32	638	70.5	5.24	1388.73	32	protein metabolism;other metabolic processes;other biological processes	nucleus;other cell component	other molecular function	Pf00899, Pf14732, Pf16195	50995	Uba2	mmu:50995; Q3TQN3; Q3U819; Q3U9J5; Q8BVX9; Q9Z1F9	ENSMUSG00000052997	SUMO is conjugated to E1 (UBA2:SAE1); SUMO is transferred from E1 to E2 (UBE2I, UBC9)		2	0	0.913	1.267	1.143	0.921	1.049	0.917	0.897	0.935	1.063	1.201	0.898196	0.992997	0.985393	0.905207	0.979452	0.889794	0.882385	0.988107	0.950855	0.996475	22.34
FALSE	High	Master Protein	Q02053	Ubiquitin-like modifier-activating enzyme 1 OS=Mus musculus OX=10090 GN=Uba1 PE=1 SV=1	0	FALSE	719.517	55	46	1476	46	1058	117.7	5.66	5323.3	46	protein metabolism;other metabolic processes;stress response	other membranes;mitochondrion;ER/Golgi;nucleus;other cytoplasmic organelle;other cell component	other molecular function	Pf00899, Pf09358, Pf10585, Pf16190, Pf16191	22201	Uba1	A6H6S6; mmu:22201; P31253; Q02053; Q542H8	ENSMUSG00000001924	Antigen processing: Ubiquitination & Proteasome degradation; Synthesis of active ubiquitin: roles of E1 and E2 enzymes	Parkinson's disease; Proteasome degradation	4	0	0.961	1.181	1.119	1.04	1.072	1.054	0.949	0.891	1.046	0.979	0.980293	0.969845	0.974203	0.89776	0.924373	0.948398	0.981234	0.880148	0.929947	0.885667	20.49
FALSE	High	Master Protein	Q3TW96	UDP-N-acetylhexosamine pyrophosphorylase-like protein 1 OS=Mus musculus OX=10090 GN=Uap1l1 PE=1 SV=1	0	FALSE	305.918	67	32	654	30	507	56.6	5.43	1868.89	32	other metabolic processes		other molecular function	Pf01704	227620	Uap1l1	A1L3D3; mmu:227620; Q3TW96; Q6KAP8; Q6NVB6; Q80XP4	ENSMUSG00000026956			0	2	0.876	0.813	1.034	1.038	1.107	1.072	1.066	0.937	0.782	1.067	0.561945	0.401736	0.915619	0.903102	0.80547	0.91712	0.819318	0.995991	0.36205	0.962236	22.38
FALSE	High	Master Protein	Q91YN5	UDP-N-acetylhexosamine pyrophosphorylase OS=Mus musculus OX=10090 GN=Uap1 PE=1 SV=1	0	FALSE	42.186	17	7	58	6	522	58.6	6.49	110.54	7	other metabolic processes	plasma membrane;other membranes;cytosol;nucleus	other molecular function	Pf01704	107652	Uap1	mmu:107652; Q8BG76; Q8BXD6; Q8VD59; Q91YN5		Synthesis of UDP-N-acetyl-glucosamine		1	0	0.876	0.992	1.069	0.948	1.027	1.058	0.906	0.857	0.968	0.877	0.876995	0.947162	0.985393	0.942073	0.999467	0.994163	0.942417	0.936928	0.9865	0.924553	15.86
FALSE	High	Master Protein	P26369	Splicing factor U2AF 65 kDa subunit OS=Mus musculus OX=10090 GN=U2af2 PE=1 SV=3	0	FALSE	229.716	47	16	426	16	475	53.5	9.09	1645.19	16	RNA metabolism OR transcription;other metabolic processes;other biological processes	nucleus;other cell component	nucleic acid binding activity;other molecular function	Pf00076	22185	U2af2	mmu:22185; P26369	ENSMUSG00000030435	mRNA Splicing - Major Pathway; Transport of Mature mRNA derived from an Intron-Containing Transcript; mRNA 3'-end processing; RNA Polymerase II Transcription Termination	mRNA processing	5	0	0.785	1.253	1.219	0.925	1.098	1.029	0.849	0.76	1.036	1.018	0.0303416	0.994422	0.997214	0.922612	0.870993	0.998439	0.737072	0.158305	0.917597	0.920569	54.75
FALSE	High	Master Protein	Q9D883	Splicing factor U2AF 35 kDa subunit OS=Mus musculus OX=10090 GN=U2af1 PE=1 SV=4	0	FALSE	109.037	42	8	145	8	239	27.8	8.81	473.7	8	RNA metabolism OR transcription;other metabolic processes	nucleus	nucleic acid binding activity;other molecular function	Pf00076, Pf00642	108121	U2af1	mmu:108121; Q564E4; Q99LX2; Q9CZ98; Q9D883	ENSMUSG00000061613	mRNA Splicing - Major Pathway; Transport of Mature mRNA derived from an Intron-Containing Transcript; mRNA 3'-end processing; RNA Polymerase II Transcription Termination	mRNA processing	5	0	0.778	1.364	1.124	0.932	1.056	1.044	0.803	0.812	1.057	1.038	0.149587	0.965459	0.985393	0.91574	0.990223	0.99679	0.510875	0.535561	0.996751	0.96945	21.18
FALSE	High	Master Protein	A2RSX7	tRNA wybutosine-synthesizing protein 5 OS=Mus musculus OX=10090 GN=Tyw5 PE=2 SV=2	0.001	FALSE	5.067	9	2	4	2	315	36.6	6.34	4.75	2	RNA metabolism OR transcription;other metabolic processes		nucleic acid binding activity;other molecular function	Pf13621	68736	Tyw5	A2RSX7; mmu:68736; Q3UT82; Q4KL17	ENSMUSG00000048495			0	0	0.96	1.146	1.262	1.319	1.115	1.427	0.999	0.727	1.025	0.885	0.992263	0.992997	0.988241	0.876511	0.971351	0.844759	0.960922	0.914187	0.998132	0.981572	4.6
FALSE	High	Master Protein	Q8BJM7	S-adenosyl-L-methionine-dependent tRNA 4-demethylwyosine synthase TYW1 OS=Mus musculus OX=10090 GN=Tyw1 PE=1 SV=1	0	FALSE	27.644	9	6	48	6	721	81.5	7.83	90.06	6	RNA metabolism OR transcription;other metabolic processes		other molecular function	Pf00258, Pf04055, Pf08608	100929	Tyw1	mmu:100929; Q3TRC5; Q8BJM7; Q8BLG4; Q8R0C7	ENSMUSG00000056310			0	0	0.985	1.005	0.977	1.084	1.114	0.994	0.952	0.902	1.026	0.96	0.972709	0.931409	0.910022	0.94472	0.881087	0.980405	0.991127	0.998495	0.99782	0.978593	32.3
FALSE	High	Master Protein	Q9DBA6	Peroxisomal leader peptide-processing protease OS=Mus musculus OX=10090 GN=Tysnd1 PE=1 SV=1	0	FALSE	15.137	9	3	18	3	568	59	7.23	19.63	3	protein metabolism;other metabolic processes;other biological processes	other cytoplasmic organelle	other molecular function	Pf13365	71767	Tysnd1	mmu:71767; Q0VE90; Q9DBA6	ENSMUSG00000020087	TYSND1 cleaves peroxisomal proteins		2	0	0.896	1.721	1.283	0.763	1.303	1.034	0.979	1.124	1.258	1.286	0.955579	0.851747	0.987686	0.669359	0.760015	0.994163	0.979231	0.866706	0.958453	0.962236	33.86
FALSE	High	Master Protein	P07607	Thymidylate synthase OS=Mus musculus OX=10090 GN=Tyms PE=1 SV=1	0	FALSE	99.058	40	9	134	9	307	34.9	6.46	325.46	9	other metabolic processes;developmental processes;other biological processes	other membranes;cytosol;mitochondrion;nucleus;other cell component	nucleic acid binding activity;other molecular function	Pf00303	22171	Tyms	mmu:22171; P07607	ENSMUSG00000025747	Interconversion of nucleotide di- and triphosphates	One-carbon metabolism and related pathways; One-carbon metabolism	3	0	0.902	2.433	2.383	0.823	0.952	0.955	0.682	0.761	1.767	1.616	0.931611	0.130996	0.0540171	0.43423	0.795525	0.91712	0.112183	0.55832	0.45038	0.676732	29.48
FALSE	High	Master Protein	Q99MD6	Thioredoxin reductase 3 OS=Mus musculus OX=10090 GN=Txnrd3 PE=1 SV=3	0	FALSE	10.409	9	4	17	4	652	71.3	8.09	0	4	other metabolic processes;developmental processes;other biological processes	cytosol;mitochondrion;ER/Golgi;nucleus;other cell component	other molecular function	Pf00462, Pf02852, Pf07992	232223	Txnrd3	mmu:232223; Q99MD6; Q9CZE5			Selenium metabolism / selenoproteins	1	0	1.116	1.447	1.195	1.131	1.2	0.92	1.337	1.321	1.705	1.717	0.889277	0.947078	0.99981	0.961602	0.874838	0.924928	0.677181	0.651145	0.728985	0.806517	22.79
FALSE	High	Master Protein	Q9JLT4	Thioredoxin reductase 2, mitochondrial OS=Mus musculus OX=10090 GN=Txnrd2 PE=1 SV=4	0	FALSE	111.416	41	12	125	11	524	56.6	8.46	240.3	12	stress response;developmental processes;other biological processes	cytosol;mitochondrion;other cell component	other molecular function	Pf02852, Pf07992	26462	Txnrd2	mmu:26462; Q6KG49; Q80VZ4; Q91YX4; Q9JHA7; Q9JLT4; Q9JMH5		Detoxification of Reactive Oxygen Species	Selenium metabolism / selenoproteins; Folic acid network; Oxidative stress response	4	0	1.035	0.686	0.833	1.028	1.132	0.998	1.051	1.046	0.788	0.763	0.570981	0.189394	0.506745	0.936539	0.827332	0.994163	0.871247	0.69287	0.547744	0.519213	39.78
FALSE	High	Master Protein	Q9JMH6	Thioredoxin reductase 1, cytoplasmic OS=Mus musculus OX=10090 GN=Txnrd1 PE=1 SV=3	0	FALSE	413.154	55	27	807	26	613	67	7.44	2436.37	27	cell cycle OR cell proliferation;other metabolic processes;stress response;developmental processes;other biological processes	cytosol;nucleus;other cell component	other molecular function	Pf02852, Pf07992	50493	Txnrd1	mmu:50493; Q3UEB7; Q3UK84; Q8CI31; Q99P49; Q9CSV5; Q9JMH6	ENSMUSG00000020250	TP53 Regulates Metabolic Genes; Detoxification of Reactive Oxygen Species; Interconversion of nucleotide di- and triphosphates; Metabolism of ingested MeSeO2H into MeSeH	Selenium metabolism / selenoproteins; Folic acid network; Oxidative stress response; Oxidative stress and redox pathway	8	1	0.945	1.821	1.069	0.948	1.053	1.061	0.962	0.945	1.605	0.936	0.980872	0.706646	0.944038	0.960659	0.972203	0.938217	0.99582	0.99904	0.668668	0.82612	23.3
FALSE	High	Master Protein	Q8CDN6	Thioredoxin-like protein 1 OS=Mus musculus OX=10090 GN=Txnl1 PE=1 SV=3	0	FALSE	248.274	60	15	458	15	289	32.2	4.96	1624.89	15		cytosol;nucleus;other cell component	other molecular function	Pf00085, Pf06201	53382	Txnl1	mmu:53382; O70379; Q3TI92; Q8CDN6	ENSMUSG00000024583	RHOV GTPase cycle; RND1 GTPase cycle; RHOBTB2 GTPase cycle; RND3 GTPase cycle; RND2 GTPase cycle; RHOU GTPase cycle; RHOBTB1 GTPase cycle		7	0	0.911	1.361	1.429	0.968	0.947	1.048	0.953	0.889	1.399	1.283	0.898195	0.983246	0.932177	0.992919	0.781629	0.962364	0.991972	0.874893	0.898814	0.970747	31.14
FALSE	High	Master Protein	Q8BG60	Thioredoxin-interacting protein OS=Mus musculus OX=10090 GN=Txnip PE=1 SV=1	0	FALSE	28.618	13	4	57	4	397	44.3	6.87	100.94	4	cell cycle OR cell proliferation;stress response;transport;signal transduction;other biological processes	cytosol;mitochondrion;nucleus;other cell component	enzyme regulator activity;other molecular function	Pf00339, Pf02752	56338	Txnip	mmu:56338; Q8BG60; Q8BGQ0; Q8K2B2; Q9DC00; Q9EP90; Q9R115	ENSMUSG00000038393	The NLRP3 inflammasome		1	0	0.594	1.208	1.04	1.086	1.052	1.029	0.958	0.519	1.21	0.913	0.0562649	0.992997	0.953879	0.986528	0.986438	0.998439	0.999929	0.210053	0.986774	0.956405	5.43
FALSE	High	Master Protein	Q9CQ79	Thioredoxin domain-containing protein 9 OS=Mus musculus OX=10090 GN=Txndc9 PE=1 SV=1	0	FALSE	38.552	38	9	75	9	226	26.2	5.95	115.55	9	cell organization and biogenesis;other biological processes	cytosol;cytoskeleton;nucleus;other cell component		Pf00085	98258	Txndc9	mmu:98258; Q3TKD2; Q9CQ79	ENSMUSG00000058407			0	0	0.886	1.433	1.517	0.912	1.073	1.053	0.999	0.935	1.159	1.571	0.896211	0.928137	0.858896	0.864985	0.961662	0.998439	0.978084	0.972656	0.988694	0.675875	27.43
FALSE	High	Master Protein	Q91W90	Thioredoxin domain-containing protein 5 OS=Mus musculus OX=10090 GN=Txndc5 PE=1 SV=2	0	FALSE	220.281	61	17	417	17	417	46.4	5.78	997.28	17	transport	ER/Golgi	other molecular function	Pf00085	105245	Txndc5	mmu:105245; Q8R1I6; Q91W90	ENSMUSG00000038991	Golgi Associated Vesicle Biogenesis; Neutrophil degranulation; Lysosome Vesicle Biogenesis		3	0	0.858	0.989	1.073	0.954	1.023	1.109	0.876	0.806	0.843	0.782	0.368832	0.820051	0.94665	0.968109	0.997196	0.853757	0.814087	0.385599	0.557937	0.446481	20.55
FALSE	High	Master Protein	Q9CQM5	Thioredoxin domain-containing protein 17 OS=Mus musculus OX=10090 GN=Txndc17 PE=1 SV=1	0	FALSE	35.662	48	6	80	6	123	14	4.77	211.72	6	signal transduction;other biological processes	cytosol	other molecular function	Pf06110	52700	Txndc17	mmu:52700; Q3TE14; Q921A9; Q9CQM5; Q9D0Y4	ENSMUSG00000020803			0	0	0.866	1.346	1.489	1.083	0.966	1.088	0.957	0.793	1.355	1.34	0.751568	0.971004	0.820316	0.912157	0.855611	0.939944	0.990289	0.629083	0.898814	0.912447	17.69
FALSE	High	Master Protein	Q6P6J9	Thioredoxin domain-containing protein 15 OS=Mus musculus OX=10090 GN=Txndc15 PE=1 SV=1	0	FALSE	23.849	16	3	13	3	344	38.1	4.77	21.62	3	cell organization and biogenesis;other biological processes	plasma membrane;other membranes;other cell component		Pf00085	69672	Txndc15	mmu:69672; Q52KM6; Q6P6J9; Q8BV80; Q8K319	ENSMUSG00000021497			0	0	1.176	0.843	0.856	100	0.851	0.764	100		100	100	0.690837	0.829392	0.73994	1.72667e-16	0.731092	0.571737	2.13711e-16		1.60445e-16	1.60608e-16	6.56
FALSE	High	Master Protein	Q9CQU0	Thioredoxin domain-containing protein 12 OS=Mus musculus OX=10090 GN=Txndc12 PE=1 SV=1	0	FALSE	54.542	43	6	113	6	170	19	5.26	273.41	6	other biological processes	ER/Golgi	other molecular function	Pf13899	66073	Txndc12	mmu:66073; Q53YN1; Q9CQU0	ENSMUSG00000028567			0	0	1.071	1.136	1.275	1.059	0.923	0.944	0.887	0.842	1.02	1.118	0.520548	0.97738	0.987686	0.94472	0.645707	0.908558	0.87355	0.809885	0.969982	0.993019	23.23
FALSE	High	Master Protein	P97493	Thioredoxin, mitochondrial OS=Mus musculus OX=10090 GN=Txn2 PE=1 SV=1	0	FALSE	94.504	42	5	111	5	166	18.2	7.9	414.2	5	stress response;other biological processes	nucleus;other cell component	other molecular function	Pf00085	56551	Txn2	A2A440; mmu:56551; P97493; Q545D5	ENSMUSG00000005354	Detoxification of Reactive Oxygen Species; Degradation of cysteine and homocysteine	Oxidative stress response	3	0	0.677	1.025	1.078	1.122	0.945	1.267	0.847	0.6	0.911	0.716	0.00197854	0.947078	0.952434	0.88481	0.848694	0.64869	0.794892	0.0152457	0.898814	0.539427	28.13
FALSE	High	Master Protein	P10639	Thioredoxin OS=Mus musculus OX=10090 GN=Txn PE=1 SV=3	0	FALSE	56.286	50	6	132	6	105	11.7	4.92	318.49	6	other biological processes	non-structural extracellular;cytosol;nucleus;other cell component	other molecular function	Pf00085	22166	Txn	mmu:22166; P10639; Q52KC4; Q9D8R0	ENSMUSG00000028367	Oxidative Stress Induced Senescence; TP53 Regulates Metabolic Genes; Interconversion of nucleotide di- and triphosphates; Detoxification of Reactive Oxygen Species; Protein repair; The NLRP3 inflammasome	Oxidative stress and redox pathway	7	0	1.016	1.589	1.804	1.11	1.026	1.161	1.116	1.155	1.699	1.891	0.720856	0.904577	0.557032	0.596652	0.999467	0.66858	0.677102	0.177608	0.527352	0.355368	30.94
FALSE	High	Master Protein	Q6PAM1	Alpha-taxilin OS=Mus musculus OX=10090 GN=Txlna PE=1 SV=1	0	FALSE	189.669	37	21	373	21	554	62.3	6.74	853.18	21	transport;other biological processes	other cell component	other molecular function	Pf09728	109658	Txlna	mmu:109658; Q6P1E5; Q6PAM1	ENSMUSG00000053841	Other interleukin signaling		1	0	1.026	1.586	1.421	0.891	0.992	0.785	0.962	1.088	1.696	1.811	0.73201	0.853107	0.908604	0.81084	0.916948	0.184805	0.995931	0.409112	0.402314	0.308644	40.2
FALSE	High	Master Protein	Q8CIW5	Twinkle protein, mitochondrial OS=Mus musculus OX=10090 GN=Twnk PE=2 SV=1	0	FALSE	9.537	6	3	5	3	685	76.9	9.13	3.42	3	cell organization and biogenesis;DNA metabolism;RNA metabolism OR transcription;other metabolic processes;other biological processes	mitochondrion	nucleic acid binding activity;other molecular function	Pf13481	226153	Twnk	mmu:226153; Q8CIW5; Q8K1Z1	ENSMUSG00000025209			0	0	1.208	1.515	1.36		0.911	1.037	1.098	1.119	1.564	1.326	0.789573	0.937081	0.980272		0.903002	0.998439	0.882339	0.849273	0.831671	0.956405	0
FALSE	High	Master Protein	Q9Z0P5	Twinfilin-2 OS=Mus musculus OX=10090 GN=Twf2 PE=1 SV=1	0	FALSE	324.306	62	19	559	17	349	39.4	6.8	2028.23	19	cell organization and biogenesis;signal transduction;other biological processes	cytosol;cytoskeleton;other cell component	cytoskeletal activity;other molecular function	Pf00241	23999	Twf2	mmu:23999; Q3TD06; Q3TZG2; Q8BN77; Q9DCK8; Q9Z0P5	ENSMUSG00000023277			0	2	0.972	1.077	1.047	0.941	0.994	1.02	0.969	0.984	1.078	0.987	0.945227	0.926244	0.904598	0.949091	0.927306	0.998439	0.996477	0.925036	0.957704	0.890861	29.43
FALSE	High	Master Protein	Q91YR1	Twinfilin-1 OS=Mus musculus OX=10090 GN=Twf1 PE=1 SV=2	0	FALSE	180.135	47	14	362	12	350	40.1	6.67	1245.46	14	cell organization and biogenesis;protein metabolism;other metabolic processes;other biological processes	cytosol;cytoskeleton;nucleus;other cell component	cytoskeletal activity;kinase activity;other molecular function	Pf00241	19230	Twf1	mmu:19230; O09132; Q52L77; Q80X09; Q91YR1	ENSMUSG00000022451	RHOBTB2 GTPase cycle		1	0	1.031	1.218	1.07	1.101	1.022	0.993	0.946	0.908	1.153	1.01	0.642238	0.992997	0.938947	0.785873	0.987911	0.994163	0.980675	0.94461	0.998132	0.93766	32.36
FALSE	High	Master Protein	B2RX14	Terminal uridylyltransferase 4 OS=Mus musculus OX=10090 GN=Tut4 PE=1 SV=2	0	FALSE	23.433	7	8	55	8	1644	184.5	8.19	21.43	8	RNA metabolism OR transcription;other metabolic processes;signal transduction;other biological processes	cytosol;nucleus;other cell component	nucleic acid binding activity;other molecular function	Pf00098, Pf01909, Pf03828, Pf19088	230594	Tut4	A2A8R8; B2RX14; mmu:230594; Q3UYT6; Q5DU43	ENSMUSG00000034610	Deadenylation of mRNA		1	0	0.932	1.186	1.166	1.097	0.896	1.049	0.965	0.981	1.151	0.953	0.97146	0.999121	0.991912	0.934396	0.596737	0.998439	0.996477	0.911436	0.996351	0.940833	20.01
FALSE	High	Master Protein	Q8R3F9	Speckle targeted PIP5K1A-regulated poly(A) polymerase OS=Mus musculus OX=10090 GN=Tut1 PE=1 SV=1	0	FALSE	77.754	20	11	116	11	869	94.5	5.81	150.03	11	RNA metabolism OR transcription;other metabolic processes	cytosol;nucleus	nucleic acid binding activity;other molecular function	Pf00076, Pf03828, Pf12874	70044	Tut1	mmu:70044; Q3UUH3; Q8R3F9	ENSMUSG00000071645		mRNA processing	1	0	0.859	1.683	1.329	0.811	1.039	1.024	0.828	1.023	1.276	1.151	0.879767	0.864763	0.985393	0.660773	0.994638	0.998439	0.822157	0.886902	0.955589	0.987791	30.27
FALSE	High	Master Protein	Q8BFR5	Elongation factor Tu, mitochondrial OS=Mus musculus OX=10090 GN=Tufm PE=1 SV=1	0	FALSE	397.775	68	29	810	29	452	49.5	7.56	2507.96	29	protein metabolism;other metabolic processes;other biological processes	mitochondrion;other cell component	nucleic acid binding activity;other molecular function	Pf00009, Pf03143, Pf03144	233870	Tufm	mmu:233870; Q497E7; Q6P919; Q8BFR5	ENSMUSG00000073838			0	0	0.883	1.174	1.124	0.92	1.036	0.961	0.943	0.945	1.062	1.123	0.640866	0.966778	0.974203	0.902208	0.994706	0.963194	0.974457	0.99904	0.948261	0.981572	24.01
FALSE	High	Master Protein	G5E8P0	Gamma-tubulin complex component 6 OS=Mus musculus OX=10090 GN=Tubgcp6 PE=1 SV=1	0	FALSE	8.078	4	2	16	2	1769	197.1	5.95	5	2	cell cycle OR cell proliferation;cell organization and biogenesis	cytoskeleton;other cell component	cytoskeletal activity	Pf04130, Pf17681, Pf19340	328580	Tubgcp6	G5E8P0; mmu:328580; Q6PFC6; Q6ZPK3; Q8BWI2	ENSMUSG00000051786	Recruitment of NuMA to mitotic centrosomes; Recruitment of mitotic centrosome proteins and complexes		2	0	1.077	1.794	0.879	0.9	1.009	0.724	1.501	1.634	2.536	2.439	0.933332	0.820051	0.855846	0.925732	0.994638	0.613654	0.464394	0.313861	0.199233	0.444044	70.5
FALSE	High	Master Protein	Q9D4F8	Gamma-tubulin complex component 4 OS=Mus musculus OX=10090 GN=Tubgcp4 PE=1 SV=2	0	FALSE	49.824	24	10	42	10	667	76.1	6.65	28.77	10	cell cycle OR cell proliferation;cell organization and biogenesis	cytoskeleton;other cytoplasmic organelle	cytoskeletal activity	Pf04130, Pf17681	51885	Tubgcp4	mmu:51885; Q9D4F8	ENSMUSG00000027263	Recruitment of NuMA to mitotic centrosomes; Recruitment of mitotic centrosome proteins and complexes		2	0	0.9	0.849	1.075	0.966	0.855	1.306	0.72	0.609	0.837	0.658	0.915845	0.751699	0.979209	0.964467	0.489793	0.459531	0.351678	0.0859031	0.872443	0.610542	47.37
FALSE	High	Master Protein	P58854	Gamma-tubulin complex component 3 OS=Mus musculus OX=10090 GN=Tubgcp3 PE=1 SV=2	0	FALSE	54.326	15	11	68	11	905	103.4	8.32	139.6	11	cell cycle OR cell proliferation;cell organization and biogenesis	cytoskeleton;other cell component	cytoskeletal activity	Pf04130, Pf17681	259279	Tubgcp3	mmu:259279; P58854; Q6PDQ9	ENSMUSG00000000759	Recruitment of NuMA to mitotic centrosomes; Recruitment of mitotic centrosome proteins and complexes		2	0	1.004	1.245	1.414	1.025	1.014	1.094	0.848	0.867	1.103	0.869	0.912518	0.985393	0.915619	0.993108	0.987911	0.963881	0.798631	0.928247	0.998132	0.881898	28.55
FALSE	High	Master Protein	Q921G8	Gamma-tubulin complex component 2 OS=Mus musculus OX=10090 GN=Tubgcp2 PE=1 SV=2	0	FALSE	72.028	19	14	115	14	905	103.2	6.77	165.91	14	cell cycle OR cell proliferation;cell organization and biogenesis;developmental processes	cytoskeleton;nucleus;other cell component	cytoskeletal activity	Pf04130, Pf17681	74237	Tubgcp2	G5E859; mmu:74237; Q921G8	ENSMUSG00000025474	Recruitment of mitotic centrosome proteins and complexes; Recruitment of NuMA to mitotic centrosomes		2	0	0.855	1.304	1.218	0.83	1.085	0.973	0.917	0.858	0.96	1.183	0.794327	0.966236	0.987487	0.610191	0.955008	0.948398	0.954873	0.939398	0.982763	0.969701	33.94
FALSE	High	Master Protein	P83887	Tubulin gamma-1 chain OS=Mus musculus OX=10090 GN=Tubg1 PE=1 SV=1	0	FALSE	159.221	65	19	291	19	451	51.1	6.02	656.85	19	cell cycle OR cell proliferation;cell organization and biogenesis;other biological processes	cytoskeleton;nucleus;other cytoplasmic organelle;other cell component	cytoskeletal activity;other molecular function	Pf00091, Pf03953	103733	Tubg1	mmu:103733; P83887; Q9Z310	ENSMUSG00000035198	Anchoring of the basal body to the plasma membrane; Regulation of PLK1 Activity at G2/M Transition; Loss of Nlp from mitotic centrosomes; Recruitment of mitotic centrosome proteins and complexes; Recruitment of NuMA to mitotic centrosomes; AURKA Activation by TPX2		7	0	0.887	1.113	1.267	0.875	0.96	1.143	0.827	0.822	0.892	0.887	0.887923	0.974815	0.987836	0.716902	0.859324	0.873218	0.725538	0.761586	0.868359	0.847858	31.34
FALSE	High	Master Protein	Q922F4	Tubulin beta-6 chain OS=Mus musculus OX=10090 GN=Tubb6 PE=1 SV=1	0	FALSE	391.738	65	25	962	11	447	50.1	4.89	3056.99	25	cell cycle OR cell proliferation;cell organization and biogenesis	non-structural extracellular;cytoskeleton;other cell component	cytoskeletal activity;other molecular function	Pf00091, Pf03953	67951	Tubb6	mmu:67951; Q922F4	ENSMUSG00000001473	COPI-mediated anterograde transport; RHO GTPases Activate Formins; HSP90 chaperone cycle for steroid hormone receptors (SHR) in the presence of ligand; MHC class II antigen presentation; Recycling pathway of L1; Aggrephagy; Resolution of Sister Chromatid Cohesion; The role of GTSE1 in G2/M progression after G2 checkpoint; COPI-independent Golgi-to-ER retrograde traffic; Separation of Sister Chrom…		21	3	1.019	1.383	1.303	1.132	1.068	1.11	0.924	0.842	1.214	1.079	0.702442	0.975947	0.985393	0.504217	0.945618	0.862988	0.949908	0.635164	0.998132	0.967415	22.3
FALSE	High	Master Protein	P99024	Tubulin beta-5 chain OS=Mus musculus OX=10090 GN=Tubb5 PE=1 SV=1	0	FALSE	584.3	75	32	1795	6	444	49.6	4.89	5436.66	32	cell cycle OR cell proliferation;cell organization and biogenesis;other biological processes	non-structural extracellular;other membranes;cytosol;cytoskeleton;nucleus;other cell component	signal transduction activity or receptor binding;cytoskeletal activity;other molecular function	Pf00091, Pf03953	22154	Tubb5	B1B178; mmu:22154; P05218; P99024; Q3TFB6; Q3THH9; Q3TIL1; Q3UAV4; Q3UF52; Q8WUC1; Q9CY33	ENSMUSG00000001525	Neutrophil degranulation; Anchoring of the basal body to the plasma membrane; Regulation of PLK1 Activity at G2/M Transition; Loss of Nlp from mitotic centrosomes; Recruitment of mitotic centrosome proteins and complexes; Recruitment of NuMA to mitotic centrosomes; AURKA Activation by TPX2		8	1	0.997	1.661	1.67	0.903	0.932	1.125	0.763	0.87	1.39	1.303	0.858611	0.846501	0.721493	0.845664	0.660158	0.794547	0.215094	0.79581	0.912177	0.968123	21.75
FALSE	High	Master Protein	P68372	Tubulin beta-4B chain OS=Mus musculus OX=10090 GN=Tubb4b PE=1 SV=1	0	FALSE	581.678	75	32	1683	4	445	49.8	4.89	4952.06	32	cell cycle OR cell proliferation;cell organization and biogenesis;other biological processes	non-structural extracellular;cytoskeleton;other cell component	cytoskeletal activity;nucleic acid binding activity;other molecular function	Pf00091, Pf03953	227613	Tubb4b	mmu:227613; P05217; P68372; Q3TKF0; Q3UJ73; Q99JZ6	ENSMUSG00000036752	Neutrophil degranulation; MHC class II antigen presentation; COPI-dependent Golgi-to-ER retrograde traffic; Kinesins; Separation of Sister Chromatids; Resolution of Sister Chromatid Cohesion; RHO GTPases Activate Formins; EML4 and NUDC in mitotic spindle formation; HSP90 chaperone cycle for steroid hormone receptors (SHR) in the presence of ligand; COPI-independent Golgi-to-ER retrograde traffic;…		28	26	0.971	1.549	1.551	0.926	0.964	1.035	0.794	0.87	1.288	1.227	0.955579	0.922735	0.845438	0.922612	0.847439	0.979388	0.394402	0.791905	0.986774	0.988811	18.79
FALSE	High	Master Protein	Q9ERD7	Tubulin beta-3 chain OS=Mus musculus OX=10090 GN=Tubb3 PE=1 SV=1	0	FALSE	355.671	41	21	958	2	450	50.4	4.93	2960.18	21	cell cycle OR cell proliferation;cell organization and biogenesis;developmental processes;signal transduction	cytoskeleton;other cell component	signal transduction activity or receptor binding;cytoskeletal activity;other molecular function	Pf00091, Pf03953	22152	Tubb3	mmu:22152; Q3UF42; Q5I036; Q9ERD7	ENSMUSG00000062380	COPI-dependent Golgi-to-ER retrograde traffic; Separation of Sister Chromatids; Resolution of Sister Chromatid Cohesion; Recruitment of NuMA to mitotic centrosomes; The role of GTSE1 in G2/M progression after G2 checkpoint; Sealing of the nuclear envelope (NE) by ESCRT-III; Aggrephagy; HSP90 chaperone cycle for steroid hormone receptors (SHR) in the presence of ligand; MHC class II antigen presen…		21	0	0.729	1.097	1.054	0.934	0.936	1.136	0.889	0.581	1.041	0.55	0.173402	0.975947	0.974203	0.940795	0.838229	0.91712	0.901756	0.0558787	0.998132	0.264021	23.37
FALSE	High	Master Protein	P68368	Tubulin alpha-4A chain OS=Mus musculus OX=10090 GN=Tuba4a PE=1 SV=1	0	FALSE	457.802	62	27	1478	6	448	49.9	5.06	4554.97	27	cell cycle OR cell proliferation;cell organization and biogenesis	cytoskeleton;other cell component	cytoskeletal activity;other molecular function	Pf00091, Pf03953	22145	Tuba4a	mmu:22145; P05215; P68368; Q3TY31	ENSMUSG00000026202	Platelet degranulation ; COPI-mediated anterograde transport; RHO GTPases Activate Formins; HSP90 chaperone cycle for steroid hormone receptors (SHR) in the presence of ligand; MHC class II antigen presentation; Recycling pathway of L1; Aggrephagy; Resolution of Sister Chromatid Cohesion; Regulation of PLK1 Activity at G2/M Transition; The role of GTSE1 in G2/M progression after G2 checkpoint; CO…		28	0	1.009	1.774	1.238	0.815	0.881	0.907	0.704	0.821	1.494	1.067	0.803784	0.65238	0.999691	0.396144	0.268742	0.849061	0.03287	0.643232	0.713106	0.981572	23.65
FALSE	High	Master Protein	P68373	Tubulin alpha-1C chain OS=Mus musculus OX=10090 GN=Tuba1c PE=1 SV=1	0	FALSE	522.1	68	31	1845	3	449	49.9	5.1	5794.97	31	cell cycle OR cell proliferation;cell organization and biogenesis	other membranes;cytoskeleton;nucleus;other cell component	cytoskeletal activity;other molecular function	Pf00091, Pf03953	22146	Tuba1c	mmu:22146; P05216; P68373; Q9CSE9	ENSMUSG00000043091	MHC class II antigen presentation; COPI-dependent Golgi-to-ER retrograde traffic; Kinesins; Separation of Sister Chromatids; Resolution of Sister Chromatid Cohesion; RHO GTPases Activate Formins; EML4 and NUDC in mitotic spindle formation; HSP90 chaperone cycle for steroid hormone receptors (SHR) in the presence of ligand; COPI-independent Golgi-to-ER retrograde traffic; COPI-mediated anterograde…		21	27	0.974	1.677	1.663	0.951	1.03	1.023	0.866	0.932	1.426	1.264	0.945796	0.833496	0.731286	0.963991	0.999467	0.994163	0.779115	0.980269	0.883539	0.981572	31.92
FALSE	High	Master Protein	P68369	Tubulin alpha-1A chain OS=Mus musculus OX=10090 GN=Tuba1a PE=1 SV=1	0	FALSE	496.481	68	31	1552	3	451	50.1	5.06	5157.84	31	cell cycle OR cell proliferation;cell organization and biogenesis;other biological processes	other membranes;cytoskeleton;other cytoplasmic organelle;other cell component	cytoskeletal activity;other molecular function	Pf00091, Pf03953	22142	Tuba1a	mmu:22142; P02551; P05210; P05212; P68369; Q3TGF0; Q3TIW2; Q3TPJ1; Q3ULN1; Q5XJF8	ENSMUSG00000072235	COPI-dependent Golgi-to-ER retrograde traffic; Separation of Sister Chromatids; Resolution of Sister Chromatid Cohesion; Anchoring of the basal body to the plasma membrane; Regulation of PLK1 Activity at G2/M Transition; Loss of Nlp from mitotic centrosomes; Recruitment of mitotic centrosome proteins and complexes; Recruitment of NuMA to mitotic centrosomes; AURKA Activation by TPX2; The role of …		27	1	0.952	1.683	1.525	0.998	0.877	1.097	0.752	0.806	1.358	1.152	0.992864	0.787873	0.847282	0.986257	0.417218	0.941195	0.460791	0.762279	0.91058	0.991321	25.28
FALSE	High	Master Protein	Q9D3D0	Alpha-tocopherol transfer protein-like OS=Mus musculus OX=10090 GN=Ttpal PE=1 SV=3	0	FALSE	53.459	27	8	75	8	343	38.8	6.44	84.82	8			other molecular function	Pf00650, Pf03765	76080	Ttpal	A6PW51; mmu:76080; Q3U0R3; Q7TS94; Q9D3D0	ENSMUSG00000017679			0	0	1.027	1.528	1.516	1.026	0.976	1.035	1.005	0.913	1.641	1.382	0.936888	0.906225	0.908604	0.999947	0.945626	0.999837	0.959918	0.987242	0.664396	0.907406	35.56
FALSE	High	Master Protein	Q3UDE2	Tubulin--tyrosine ligase-like protein 12 OS=Mus musculus OX=10090 GN=Ttll12 PE=1 SV=1	0	FALSE	346.855	56	27	564	27	639	74	5.63	1650.93	27	protein metabolism;other metabolic processes;stress response;other biological processes	cytoskeleton;nucleus;other cell component	cytoskeletal activity;other molecular function	Pf03133	223723	Ttll12	mmu:223723; Q3UDE2; Q7TPC3	ENSMUSG00000016757	Carboxyterminal post-translational modifications of tubulin		1	0	0.91	1.201	1.241	1.021	1.047	0.965	0.971	0.89	1.13	1.239	0.896216	0.974428	0.995943	0.94472	0.989379	0.976249	0.995593	0.875603	0.99782	0.982395	29.65
FALSE	High	Master Protein	P38585	Tubulin--tyrosine ligase OS=Mus musculus OX=10090 GN=Ttl PE=1 SV=2	0	FALSE	6.474	10	2	7	2	377	43.1	6.46	1.82	2	cell organization and biogenesis;other biological processes	cytoskeleton	other molecular function	Pf03133	69737	Ttl	mmu:69737; P38585; Q8R1L7; Q8VEG2	ENSMUSG00000027394			0	0	0.894	0.01	0.868	1.187	0.01	1.759	0.741	0.558	0.885	0.366	0.955579	1.55664e-16	0.82638	0.949149	2.63924e-16	0.51036	0.873047	0.557399	0.968621	0.189847	13.44
FALSE	High	Master Protein	P35761	Dual specificity protein kinase TTK OS=Mus musculus OX=10090 GN=Ttk PE=1 SV=1	0	FALSE	57.919	19	11	93	11	856	96.2	8.19	142.23	11	cell cycle OR cell proliferation;cell organization and biogenesis;protein metabolism;other metabolic processes;signal transduction;other biological processes	cytoskeleton;nucleus;other cell component	kinase activity;other molecular function	Pf00069		Ttk	P35761	ENSMUSG00000038379			0	0	0.933	1.276	1.038	0.943	1.105	0.977	0.936	0.975	1.13	1.083	0.971771	0.983513	0.951094	0.939466	0.906975	0.950648	0.978005	0.936024	0.998132	0.996475	29.72
FALSE	High	Master Protein	Q8BGV4	TELO2-interacting protein 2 OS=Mus musculus OX=10090 GN=Tti2 PE=2 SV=1	0	FALSE	13.412	6	2	15	2	512	56.7	6.96	24.69	2		cytosol;cytoskeleton;nucleus;other cell component		Pf10521	234138	Tti2	mmu:234138; Q3UTH3; Q8BGV4; Q8VE31	ENSMUSG00000031577			0	0	1.028	1.652	1.708	1.087	0.997	1.07	1.017	0.854	1.611	1.46	0.925648	0.781639	0.617545	0.949043	0.961662	0.983011	0.969595	0.939835	0.596427	0.858181	18.39
FALSE	High	Master Protein	Q91V83	TELO2-interacting protein 1 homolog OS=Mus musculus OX=10090 GN=Tti1 PE=1 SV=2	0	FALSE	55.87	12	8	65	8	1085	120.7	6.1	77.31	8	cell organization and biogenesis;other biological processes	nucleus;other cell component			75425	Tti1	mmu:75425; Q7TS79; Q91V83; Q9CSY0	ENSMUSG00000027650			0	0	0.971	1.467	1.397	1.108	0.891	1.029	0.814	0.744	1.276	0.731	0.955579	0.954479	0.954489	0.611444	0.344614	0.986265	0.520732	0.0689352	0.993934	0.301234	24.08
FALSE	High	Master Protein	Q5NC05	Transcription termination factor 2 OS=Mus musculus OX=10090 GN=Ttf2 PE=1 SV=2	0	FALSE	190.201	31	26	332	26	1138	125.5	8.9	495.05	26	cell organization and biogenesis;RNA metabolism OR transcription;other metabolic processes	cytosol;nucleus	nucleic acid binding activity;other molecular function	Pf00176, Pf00271, Pf06839	74044	Ttf2	mmu:74044; Q4V9Y7; Q5M924; Q5NC05	ENSMUSG00000033222			0	0	1.022	1.311	1.324	0.975	1.011	0.897	0.847	0.89	1.139	1.248	0.849494	0.975947	0.96341	0.988587	0.972203	0.816264	0.73521	0.92629	0.999463	0.962236	30.72
FALSE	High	Master Protein	Q810A3	Tetratricopeptide repeat protein 9C OS=Mus musculus OX=10090 GN=Ttc9c PE=1 SV=1	0	FALSE	20.914	24	3	20	3	171	20	9.29	33.9	3				Pf07719	70387	Ttc9c	mmu:70387; Q810A3; Q9D7W8	ENSMUSG00000071660			0	0	0.909	1.394	1.309	1.294	1.141	1.119	0.982	0.715	1.181	1.148	0.935699	0.962791	0.986656	0.842787	0.905765	0.980113	0.993982	0.822665	0.99782	0.993019	6.42
FALSE	High	Master Protein	Q99LG4	Tetratricopeptide repeat protein 5 OS=Mus musculus OX=10090 GN=Ttc5 PE=1 SV=2	0	FALSE	62.283	39	10	86	10	440	48.8	6.29	132.58	10	DNA metabolism;other metabolic processes;stress response;other biological processes	cytosol;mitochondrion;nucleus;other cell component	translation activity;nucleic acid binding activity;other molecular function	Pf13432, Pf16669	219022	Ttc5	mmu:219022; Q3TTN5; Q3TZL6; Q99LG4	ENSMUSG00000006288	Regulation of TP53 Activity through Methylation		1	0	1.151	1.831	1.313	0.626	1.068	0.944	0.671	1.1	1.17	0.997	0.801472	0.751606	0.985393	0.053405	0.972203	0.93224	0.395357	0.775911	0.998132	0.981572	29.04
FALSE	High	Master Protein	Q8R3H9	Tetratricopeptide repeat protein 4 OS=Mus musculus OX=10090 GN=Ttc4 PE=1 SV=1	0	FALSE	23.088	16	5	49	5	386	44.3	5.22	86.05	5	stress response	nucleus;other cell component	other molecular function	Pf18972	72354	Ttc4	mmu:72354; Q8R3H9	ENSMUSG00000025413			0	0	0.901	1.404	0.936	0.923	1.115	0.736	1.094	1.091	1.556	1.543	0.931611	0.947954	0.874756	0.923887	0.888983	0.138005	0.871247	0.744156	0.653467	0.776399	26.01
FALSE	High	Master Protein	Q8BYY4	Tetratricopeptide repeat protein 39B OS=Mus musculus OX=10090 GN=Ttc39b PE=1 SV=1	0	FALSE	43.015	11	5	98	5	617	70.2	6.64	127.87	5	other metabolic processes;other biological processes			Pf10300, Pf13174	69863	Ttc39b	B2RX73; mmu:69863; Q3V168; Q8BX40; Q8BYY4; Q9D8N8	ENSMUSG00000038172			0	0	0.979	1.128	1.062	1.347	1.09	0.952	1.092	0.881	1.209	1.026	0.98132	0.98979	0.965542	0.576693	0.95042	0.922088	0.880482	0.99904	0.993334	0.981572	32.58
FALSE	High	Master Protein	A3KMP2	Tetratricopeptide repeat protein 38 OS=Mus musculus OX=10090 GN=Ttc38 PE=1 SV=2	0	FALSE	34.89	17	7	66	7	465	52.2	6.3	121.79	7					239570	Ttc38	A3KMP2; mmu:239570; Q05C02; Q05CK3; Q3UZU5	ENSMUSG00000035944			0	0	0.932	0.523	0.807	1.179	1.015	1.094	1.116	0.856	0.565	0.795	0.976256	0.0451301	0.62188	0.740598	0.987493	0.960305	0.812663	0.935877	0.10727	0.871352	17.48
FALSE	High	Master Protein	Q9D6K7	Tetratricopeptide repeat protein 33 OS=Mus musculus OX=10090 GN=Ttc33 PE=1 SV=1	0	FALSE	67.989	40	6	95	6	262	29.4	5.35	277.9	6					67515	Ttc33	mmu:67515; Q8VIG5; Q9D6K7	ENSMUSG00000022151			0	0	0.89	2.08	1.903	0.851	0.886	1.023	0.804	1.167	1.707	1.3	0.934474	0.582383	0.564781	0.760106	0.727897	0.998439	0.812663	0.66474	0.629524	0.947589	15.79
FALSE	High	Master Protein	Q8CD92	Tetratricopeptide repeat protein 27 OS=Mus musculus OX=10090 GN=Ttc27 PE=1 SV=2	0	FALSE	116.406	25	20	199	20	847	96.4	5.77	379.21	20				Pf13432	74196	Ttc27	mmu:74196; Q3THU0; Q8C7S8; Q8CD92; Q8K1D9	ENSMUSG00000024078			0	0	0.852	1.162	1.143	0.822	1.024	1.03	0.868	0.911	0.934	0.987	0.698828	0.983649	0.985393	0.433669	0.999467	0.998569	0.857379	0.975989	0.899584	0.956405	24.91
FALSE	High	Master Protein	Q91Z38	Tetratricopeptide repeat protein 1 OS=Mus musculus OX=10090 GN=Ttc1 PE=1 SV=1	0	FALSE	75.337	35	7	91	7	292	33.2	5.01	253.22	7		cytosol		Pf13181	66827	Ttc1	mmu:66827; Q3TLM0; Q91Z38	ENSMUSG00000041278			0	0	0.884	1.657	1.478	1.162	1.156	1.097	1.001	0.998	1.571	1.582	0.896432	0.769772	0.859124	0.827037	0.760379	0.951319	0.980761	0.909428	0.557261	0.71199	27.73
FALSE	High	Master Protein	Q9JHE7	Protein TSSC4 OS=Mus musculus OX=10090 GN=Tssc4 PE=1 SV=1	0	FALSE	14.1	12	3	25	3	317	33.5	5.14	18.39	3				Pf15264	56844	Tssc4	mmu:56844; Q9JHE7	ENSMUSG00000045752			0	0	1.201	1.748	1.588	1.202	1.033	0.98	0.84	0.84	1.449	1.375	0.728001	0.821044	0.876682	0.930038	0.999467	0.966583	0.92673	0.966266	0.878183	0.912447	15.21
FALSE	High	Master Protein	Q5HZH2	18S rRNA aminocarboxypropyltransferase OS=Mus musculus OX=10090 GN=Tsr3 PE=1 SV=1	0	FALSE	29.688	19	4	20	4	323	35.3	5.1	16.93	4	RNA metabolism OR transcription;other metabolic processes	other cell component	other molecular function	Pf04034, Pf04068	68327	Tsr3	mmu:68327; Q5HZH2; Q9DD00	ENSMUSG00000015126			0	0	0.747	1.935	1.332	0.849	1.304	1.015	0.948	0.931	1.404	1.42	0.720856	0.700975	0.985393	0.842787	0.568243	0.993014	0.996477	0.977052	0.912804	0.92013	33.27
FALSE	High	Master Protein	Q8C8T8	Pre-rRNA-processing protein TSR2 homolog OS=Mus musculus OX=10090 GN=Tsr2 PE=1 SV=1	0	FALSE	33.7	36	5	67	5	191	20.9	4.23	134.42	5	RNA metabolism OR transcription;other metabolic processes	nucleus		Pf10273	69499	Tsr2	A2ALP6; mmu:69499; Q8C8T8; Q8R3M9				0	0	1.189	2.208	2.321	1.018	0.952	1.117	0.578	0.863	1.851	1.606	0.53385	0.191651	0.0741244	0.99801	0.843197	0.932112	0.0862177	0.95621	0.217038	0.678667	18.08
FALSE	High	Master Protein	Q5SWD9	Pre-rRNA-processing protein TSR1 homolog OS=Mus musculus OX=10090 GN=Tsr1 PE=1 SV=1	0	FALSE	249.507	40	21	399	21	803	92	6.99	1240.78	21	RNA metabolism OR transcription;other metabolic processes	nucleus;other cell component	nucleic acid binding activity;other molecular function	Pf04950, Pf08142	104662	Tsr1	mmu:104662; Q3TMW6; Q3TRK6; Q3U4T2; Q3UYU4; Q3V3X8; Q5SWD9; Q6ZPR9; Q8K2F5	ENSMUSG00000038335	Major pathway of rRNA processing in the nucleolus and cytosol		1	0	0.984	1.783	1.445	0.99	1.122	1.002	0.834	0.896	1.334	1.154	0.929407	0.648739	0.881816	0.999947	0.800241	0.998439	0.677734	0.928247	0.909143	0.993019	24.83
FALSE	High	Master Protein	P50637	Translocator protein OS=Mus musculus OX=10090 GN=Tspo PE=1 SV=1	0	FALSE	39.802	24	2	40	2	169	18.8	9.52	106.43	2	cell organization and biogenesis;other metabolic processes;stress response;transport;developmental processes;other biological processes	other membranes;cytosol;mitochondrion;ER/Golgi;other cell component	other molecular function	Pf03073	12257	Tspo	mmu:12257; P50637; Q541E3; Q62118; Q6LCZ0; Q99M32	ENSMUSG00000041736	Pregnenolone biosynthesis		1	0	0.824	0.512	0.541	1.023	0.859	1.725	0.906	0.704	0.511	0.288	0.651736	0.0415583	0.0619475	0.997948	0.633684	0.0280175	0.942417	0.449186	0.0637193	0.000900935	19.07
FALSE	High	Master Protein	Q9QZE7	Translin-associated protein X OS=Mus musculus OX=10090 GN=Tsnax PE=1 SV=1	0	FALSE	121.984	47	11	173	11	290	32.9	6.55	432.69	11	RNA metabolism OR transcription;other metabolic processes;other biological processes	ER/Golgi;nucleus;other cell component	signal transduction activity or receptor binding;nucleic acid binding activity;other molecular function	Pf01997	53424	Tsnax	mmu:53424; Q3UJR2; Q9QZE7	ENSMUSG00000056820	Small interfering RNA (siRNA) biogenesis		1	0	0.936	0.905	1.107	0.999	0.935	1.084	0.956	0.896	0.989	0.939	0.955926	0.628346	0.970607	0.973144	0.691362	0.909281	0.990289	0.897016	0.878128	0.801673	18.5
FALSE	High	Master Protein	Q62348	Translin OS=Mus musculus OX=10090 GN=Tsn PE=1 SV=1	0	FALSE	152.646	43	10	278	10	228	26.2	6.44	754.62	10	RNA metabolism OR transcription;other metabolic processes;other biological processes	ER/Golgi;nucleus;other cell component	nucleic acid binding activity;other molecular function	Pf01997	22099	Tsn	mmu:22099; Q62348	ENSMUSG00000026374	Small interfering RNA (siRNA) biogenesis	mRNA processing	2	0	0.906	1.305	1.408	0.982	0.968	1.029	0.939	0.916	1.202	1.264	0.898196	0.981047	0.918073	0.994511	0.840612	0.997965	0.971425	0.974025	0.99782	0.956405	23.55
FALSE	High	Master Protein	Q61187	Tumor susceptibility gene 101 protein OS=Mus musculus OX=10090 GN=Tsg101 PE=1 SV=2	0	FALSE	92.318	38	13	180	13	391	44.1	6.71	437.38	13	cell cycle OR cell proliferation;protein metabolism;other metabolic processes;transport;other biological processes	non-structural extracellular;plasma membrane;other membranes;cytosol;cytoskeleton;nucleus;other cytoplasmic organelle;other cell component	other molecular function	Pf05743, Pf09454	22088	Tsg101	mmu:22088; Q61187	ENSMUSG00000014402	Endosomal Sorting Complex Required For Transport (ESCRT)		1	0	1.021	1.29	1.332	1.046	1.026	1.122	0.802	0.96	1.176	0.933	0.813876	0.981381	0.974203	0.965634	0.994689	0.922675	0.648523	0.945096	0.998132	0.916025	28.07
FALSE	High	Master Protein	Q9CZR8	Elongation factor Ts, mitochondrial OS=Mus musculus OX=10090 GN=Tsfm PE=1 SV=1	0	FALSE	128.286	55	11	199	11	324	35.3	7.06	718.11	11	protein metabolism;other metabolic processes;other biological processes	mitochondrion;nucleus	nucleic acid binding activity	Pf00889	66399	Tsfm	mmu:66399; Q3TFF5; Q9CZR8	ENSMUSG00000040521			0	0	0.918	1.176	1.367	1.033	0.964	1.164	0.797	0.711	1.127	0.911	0.955579	0.992997	0.950554	0.981228	0.840903	0.821159	0.434646	0.120661	0.998132	0.8463	20.96
FALSE	High	Master Protein	Q8C2A2	tRNA-splicing endonuclease subunit Sen54 OS=Mus musculus OX=10090 GN=Tsen54 PE=2 SV=2	0	FALSE	38.954	20	7	56	7	525	59	6.16	87.56	7	RNA metabolism OR transcription;other metabolic processes	nucleus		Pf12928	76265	Tsen54	B1ATA4; B1ATA5; mmu:76265; Q8C2A2; Q9DCI5	ENSMUSG00000020781			0	0	0.855	1.27	1.081	0.835	1.002	0.916	0.91	0.78	1.103	1.322	0.835798	0.981381	0.974203	0.779244	0.990163	0.909281	0.973126	0.88745	0.999092	0.932752	21.67
FALSE	High	Master Protein	Q8BMZ5	tRNA-splicing endonuclease subunit Sen34 OS=Mus musculus OX=10090 GN=Tsen34 PE=2 SV=2	0	FALSE	36.003	19	5	74	5	316	34.2	7.05	147.33	5	RNA metabolism OR transcription;other metabolic processes	nucleus	nucleic acid binding activity;other molecular function	Pf01974	66078	Tsen34	mmu:66078; Q58EU2; Q8BMZ5; Q99LV6; Q9CYW1	ENSMUSG00000035585			0	0	0.967	1.219	1.315	1.126	1.037	1.187	0.764	0.719	0.987	0.856	0.974302	0.992997	0.953879	0.886777	0.999467	0.828303	0.562364	0.465515	0.997054	0.890861	23.7
FALSE	High	Master Protein	Q6P7W5	tRNA-splicing endonuclease subunit Sen2 OS=Mus musculus OX=10090 GN=Tsen2 PE=1 SV=1	0	FALSE	14.86	8	3	31	3	460	52.2	5.9	32.48	3	RNA metabolism OR transcription;other metabolic processes	cytosol;cytoskeleton;nucleus	nucleic acid binding activity;other molecular function	Pf01974, Pf02778	381802	Tsen2	mmu:381802; Q3UYG6; Q6P7W5	ENSMUSG00000042389			0	0		100	100	0.01	1.058	1.102		100	100	100		1.55664e-16	1.66269e-16	1.72667e-16	0.994638	0.989007		1.746e-16	1.60445e-16	1.60608e-16
FALSE	High	Master Protein	Q9EQN3	TSC22 domain family protein 4 OS=Mus musculus OX=10090 GN=Tsc22d4 PE=1 SV=2	0	FALSE	20.445	9	2	2	2	387	40	8.13	5.64	2	stress response;other biological processes	nucleus;other cell component		Pf01166	78829	Tsc22d4	mmu:78829; Q99PD5; Q9D2V9; Q9EQN3	ENSMUSG00000029723			0	0
FALSE	High	Master Protein	Q91WG3	Mitochondrial mRNA pseudouridine synthase Trub2 OS=Mus musculus OX=10090 GN=Trub2 PE=2 SV=1	0	FALSE	7.676	9	2	6	2	331	36.8	8.72	4.08	2	RNA metabolism OR transcription;other metabolic processes;other biological processes	mitochondrion;other cell component	nucleic acid binding activity;other molecular function	Pf01509	227682	Trub2	mmu:227682; Q8BTK3; Q91WG3	ENSMUSG00000039826			0	0	0.935	1.315	1.914	1.124	0.831	1.206	0.793	0.66	1.221	1.172	0.980666	0.975947	0.642407	0.983274	0.881087	0.977416	0.954098	0.837965	0.967836	0.962236	22.63
FALSE	High	Master Protein	Q8C0D0	Probable tRNA pseudouridine synthase 1 OS=Mus musculus OX=10090 GN=Trub1 PE=1 SV=1	0	FALSE	21.029	21	4	20	4	338	36.3	8.09	21.57	4	RNA metabolism OR transcription;other metabolic processes	cytosol;mitochondrion;nucleus	nucleic acid binding activity;other molecular function	Pf01509	72133	Trub1	mmu:72133; Q5EBH7; Q8C0D0; Q9D331	ENSMUSG00000025086			0	0	1	1.204	1.313	1.019	0.926	0.913	1.184	1.157	1.584	1.637	0.980293	0.999995	0.985393	0.986257	0.881087	0.873218	0.8158	0.779396	0.818592	0.797495	6.63
FALSE	High	Master Protein	Q80YV3	Transformation/transcription domain-associated protein OS=Mus musculus OX=10090 GN=Trrap PE=1 SV=2	0	FALSE	69.726	10	20	68	20	2565	291.4	8.48	29.99	20	cell organization and biogenesis;protein metabolism;DNA metabolism;other metabolic processes;stress response;other biological processes	ER/Golgi;nucleus;other cell component	other molecular function	Pf00454, Pf02259, Pf20206		Trrap	Q80YV3; Q8C0Z5; Q8K104		Formation of the beta-catenin:TCF transactivating complex; Ub-specific processing proteases		2	0	1.095	1.121	1.236	0.998	0.91	1.128	1.01	1.091	1.099	1.05	0.709687	0.975947	0.987686	0.991476	0.772158	0.91712	0.974826	0.711349	0.998132	0.992113	27.98
FALSE	High	Master Protein	Q9WTR1	Transient receptor potential cation channel subfamily V member 2 OS=Mus musculus OX=10090 GN=Trpv2 PE=1 SV=2	0	FALSE	66.067	16	9	86	9	756	85.9	6.99	143.54	9	cell organization and biogenesis;stress response;transport;other biological processes	plasma membrane;other membranes;other cell component	transporter activity;other molecular function	Pf00520, Pf12796	22368	Trpv2	mmu:22368; Q99K71; Q9WTR1	ENSMUSG00000018507	TRP channels		1	0	1.024	1.032	0.992	0.995	1.175	1.205	0.869	0.973	0.869	1.124	0.825142	0.958837	0.882421	0.989118	0.678684	0.783531	0.857505	0.934218	0.88309	0.999821	21.78
FALSE	High	Master Protein	Q9JLV2	Short transient receptor potential channel 4-associated protein OS=Mus musculus OX=10090 GN=Trpc4ap PE=1 SV=2	0	FALSE	47.178	16	8	79	8	797	90.7	7.59	91.74	8	protein metabolism;other metabolic processes;other biological processes	other cell component	other molecular function	Pf12463	56407	Trpc4ap	mmu:56407; Q920J6; Q99L03; Q9JLV2	ENSMUSG00000038324	TRP channels		1	0	1.556	1.812	2.364	1.15	0.963	1.003	0.71	0.901	1.273	1.259	0.000235013	0.544446	0.0663909	0.842787	0.864814	0.984808	0.308495	0.998795	0.901129	0.949926	33.42
FALSE	High	Master Protein	Q8K1J6	CCA tRNA nucleotidyltransferase 1, mitochondrial OS=Mus musculus OX=10090 GN=Trnt1 PE=1 SV=1	0	FALSE	180.328	56	20	339	20	434	49.9	8.56	868.38	20	RNA metabolism OR transcription;other metabolic processes		nucleic acid binding activity;other molecular function	Pf01743, Pf12627	70047	Trnt1	mmu:70047; Q3TKW1; Q3UX99; Q8K1J6; Q920N6; Q9CSX0	ENSMUSG00000013736			0	0	1.002	1.476	1.327	1.022	1.009	1.063	0.935	0.925	1.413	1.247	0.890803	0.922672	0.96341	0.96474	0.957427	0.958832	0.968338	0.998795	0.830578	0.967582	20.79
FALSE	High	Master Protein	Q9DAT5	Mitochondrial tRNA-specific 2-thiouridylase 1 OS=Mus musculus OX=10090 GN=Trmu PE=1 SV=1	0	FALSE	63.512	36	11	75	11	417	47.2	8.4	108.7	11	RNA metabolism OR transcription;other metabolic processes	mitochondrion	nucleic acid binding activity;other molecular function	Pf03054, Pf20258, Pf20259	72026	Trmu	mmu:72026; Q9DAT5	ENSMUSG00000022386			0	0	0.948	0.922	0.948	1.06	1.142	0.979	0.949	0.767	0.788	0.931	0.98132	0.920626	0.893325	0.969878	0.860159	0.948398	0.997916	0.816731	0.817506	0.962236	24.41
FALSE	High	Master Protein	Q80XC2	tRNA (adenine(58)-N(1))-methyltransferase catalytic subunit TRMT61A OS=Mus musculus OX=10090 GN=Trmt61a PE=1 SV=1	0	FALSE	120.706	50	8	176	8	290	31.6	6.79	485.67	8	RNA metabolism OR transcription;other metabolic processes	nucleus;other cell component	other molecular function	Pf08704	328162	Trmt61a	mmu:328162; Q80XC2; Q8BMD4; Q8BX33	ENSMUSG00000060950			0	0	1.004	1.283	1.245	1.075	1.088	1.019	0.964	0.876	1.071	1.058	0.886866	0.985393	0.991912	0.938491	0.941186	0.998439	0.996477	0.93597	0.998132	0.981572	34.66
FALSE	High	Master Protein	Q8CE96	tRNA (adenine(58)-N(1))-methyltransferase non-catalytic subunit TRM6 OS=Mus musculus OX=10090 GN=Trmt6 PE=1 SV=1	0	FALSE	190.773	45	18	362	18	497	55.5	6.95	948.14	18	RNA metabolism OR transcription;other metabolic processes	nucleus;other cell component		Pf04189	66926	Trmt6	mmu:66926; Q3TJZ8; Q3TME7; Q6ZPW8; Q80Y59; Q8CE96; Q8CEU0	ENSMUSG00000037376			0	0	1.014	1.39	1.108	1.144	1.09	1.043	1.015	0.865	1.18	1.023	0.822552	0.96303	0.985393	0.657803	0.93466	0.994163	0.948533	0.845368	0.998132	0.967582	23.05
FALSE	High	Master Protein	Q9D0C4	tRNA (guanine(37)-N1)-methyltransferase OS=Mus musculus OX=10090 GN=Trmt5 PE=1 SV=1	0	FALSE	71.504	33	13	136	13	501	56.8	7.91	159.01	13	RNA metabolism OR transcription;other metabolic processes	mitochondrion;nucleus;other cell component	other molecular function	Pf02475	76357	Trmt5	mmu:76357; Q5DTY1; Q9D0C4	ENSMUSG00000034442			0	0	0.833	1.647	1.299	0.904	1.044	0.93	0.999	0.953	1.418	1.331	0.741906	0.752678	0.977377	0.88481	0.999467	0.908104	0.980675	0.966266	0.7462	0.910802	26.61
FALSE	High	Master Protein	Q9D2Q2	Probable tRNA (uracil-O(2)-)-methyltransferase OS=Mus musculus OX=10090 GN=Trmt44 PE=2 SV=2	0	FALSE	8.839	5	3	9	3	713	79.8	7.25	3.8	3	RNA metabolism OR transcription;other metabolic processes	other cell component	other molecular function	Pf07757	78890	Trmt44	A7MCV4; mmu:78890; Q3V1K3; Q9D2Q2	ENSMUSG00000029097			0	0	1.456	1.91	1.404	6.823	1.03	0.676	1.344	1.054	15.077	17.326	0.111615	0.713164	0.961291	1.53083e-14	0.999467	0.206965	0.670899	0.91741	5.59405e-10	4.11758e-11	47.89
FALSE	High	Master Protein	A2RSY6	TRMT1-like protein OS=Mus musculus OX=10090 GN=Trmt1l PE=1 SV=1	0	FALSE	62.948	21	10	68	10	728	80.8	7.5	101.66	10	RNA metabolism OR transcription;other metabolic processes;other biological processes	nucleus	nucleic acid binding activity;other molecular function	Pf02005	98685	Trmt1l	A2RSY6; mmu:98685; Q0VGB9; Q3UFG1; Q3UKB0; Q8C2S4; Q8CI50; Q8R203; Q9CT68			mRNA processing	1	0	0.897	0.821	0.665	1.001	0.967	0.707	0.887	0.687	0.76	0.852	0.928286	0.827949	0.342476	0.990234	0.957427	0.203257	0.942417	0.623387	0.789386	0.912447	25.64
FALSE	High	Master Protein	Q9DCG9	Multifunctional methyltransferase subunit TRM112-like protein OS=Mus musculus OX=10090 GN=Trmt112 PE=1 SV=1	0	FALSE	93.214	64	7	146	7	125	14.1	5.27	379.37	7	protein metabolism;RNA metabolism OR transcription;other metabolic processes;other biological processes	nucleus;other cell component	other molecular function	Pf03966	67674	Trmt112	mmu:67674; Q91YP8; Q9D1N6; Q9DCG9	ENSMUSG00000038812	Methylation; Eukaryotic Translation Termination		2	0	1.111	1.72	2.203	1.352	0.98	1.113	0.932	0.722	1.705	1.927	0.34121	0.677159	0.0986579	0.0989175	0.906975	0.900969	0.961711	0.248975	0.487257	0.224253	21.4
FALSE	High	Master Protein	Q9CWH5	tRNA (guanine(10)-N2)-methyltransferase homolog OS=Mus musculus OX=10090 GN=Trmt11 PE=1 SV=1	0	FALSE	34.928	8	4	54	4	460	52.9	8.46	139.79	4	RNA metabolism OR transcription;other metabolic processes	other cell component	nucleic acid binding activity;other molecular function	Pf01170		Trmt11	Q80Y71; Q9CWH5				0	0	1.011	1.32	1.457	1.081	0.952	1.195	0.803	0.748	1.178	0.998	0.97146	0.974815	0.946522	0.989709	0.946815	0.950319	0.880482	0.886218	0.988126	0.98192	32.3
FALSE	High	Master Protein	Q3UFY8	tRNA methyltransferase 10 homolog C OS=Mus musculus OX=10090 GN=Trmt10c PE=1 SV=2	0	FALSE	66.516	36	12	116	12	414	48.4	9.38	206.23	12	RNA metabolism OR transcription;other metabolic processes;other biological processes	mitochondrion;nucleus;other cell component	nucleic acid binding activity;other molecular function	Pf01746	52575	Trmt10c	mmu:52575; Q3UFY8; Q8R588; Q9DBC1	ENSMUSG00000044763			0	0	1.006	1.577	1.365	1.124	1.119	0.867	0.762	0.746	1.229	1.09	0.935699	0.829379	0.935531	0.891345	0.849338	0.694071	0.520995	0.637137	0.92531	0.993019	20.01
FALSE	High	Master Protein	Q8C1Z8	tRNA methyltransferase 10 homolog A OS=Mus musculus OX=10090 GN=Trmt10a PE=2 SV=2	0	FALSE	22.007	14	4	27	4	328	37.9	7.61	31.5	4	RNA metabolism OR transcription;other metabolic processes;other biological processes	cytosol;cytoskeleton;nucleus	nucleic acid binding activity;other molecular function	Pf01746	108943	Trmt10a	mmu:108943; Q4KMM8; Q5CZW9; Q8C1Z8; Q8VDF5				0	0	0.836	1.432	1.204	1.079	0.758	1.219	0.517	0.464	1.006	0.559	0.909902	0.949673	0.99981	0.997948	0.713383	0.971087	0.387419	0.30902	0.998132	0.6842	35.45
FALSE	High	Master Protein	Q3TX08	tRNA (guanine(26)-N(2))-dimethyltransferase OS=Mus musculus OX=10090 GN=Trmt1 PE=1 SV=2	0	FALSE	84.818	22	10	139	10	663	72.3	8	252.58	10	RNA metabolism OR transcription;other metabolic processes	nucleus	nucleic acid binding activity;other molecular function	Pf00642, Pf02005	212528	Trmt1	mmu:212528; Q3TBY4; Q3TX08				0	0	0.985	1.428	1.203	1.094	1.042	0.922	0.942	0.844	1.279	1.235	0.956456	0.9349	0.989053	0.938491	0.997968	0.880552	0.982133	0.916539	0.906804	0.96271	13.5
FALSE	High	Master Protein	Q80UN9	tRNA dimethylallyltransferase OS=Mus musculus OX=10090 GN=Trit1 PE=2 SV=2	0.001	FALSE	5.372	4	2	5	2	467	52.4	8.21	3.71	2	RNA metabolism OR transcription;other metabolic processes	nucleus	other molecular function	Pf01715, Pf12171	66966	Trit1	B1ARS6; mmu:66966; Q80UN9; Q9D1H5	ENSMUSG00000028653			0	0	1.013	1.526	1.066	1.044	1.032	0.937	0.61	0.541	0.903	0.859	0.97146	0.920626	0.985393	0.997948	0.999467	0.91712	0.33227	0.320222	0.973963	0.903821	18.81
FALSE	High	Master Protein	Q9D735	Telomerase RNA component interacting RNase OS=Mus musculus OX=10090 GN=Trir PE=1 SV=1	0	FALSE	28.976	29	5	49	5	173	18.4	9.67	130.36	5	RNA metabolism OR transcription;other metabolic processes		nucleic acid binding activity;other molecular function		68544	Trir	mmu:68544; Q9D1N3; Q9D735	ENSMUSG00000041203			0	0	0.93	1.539	1.779	1.164	0.99	0.95	0.942	0.714	1.446	1.892	0.97146	0.863887	0.453216	0.855766	0.960276	0.922088	0.977457	0.567528	0.754978	0.409934	32.23
FALSE	High	Master Protein	Q9QXN3	Activating signal cointegrator 1 OS=Mus musculus OX=10090 GN=Trip4 PE=1 SV=2	0	FALSE	23.57	10	4	17	4	581	66.2	7.55	29.59	4	protein metabolism;other metabolic processes;transport;signal transduction;other biological processes	cytosol;cytoskeleton;nucleus;other cell component	other molecular function	Pf04266, Pf06221	56404	Trip4	E9QK64; mmu:56404; Q8CAD5; Q9QXN3	ENSMUSG00000032386			0	0	0.932	0.945	0.877	1.097	0.996	0.587	0.962	0.778	0.668	0.628	0.969988	0.920626	0.805998	0.973841	0.984915	0.138146	0.996477	0.902304	0.710933	0.616488	14.28
FALSE	High	Master Protein	Q3UA06	Pachytene checkpoint protein 2 homolog OS=Mus musculus OX=10090 GN=Trip13 PE=1 SV=1	0	FALSE	134.978	41	16	218	16	432	48.3	5.86	554.19	16	cell cycle OR cell proliferation;cell organization and biogenesis;DNA metabolism;other metabolic processes;stress response;signal transduction;other biological processes	nucleus;other cell component	other molecular function	Pf00004	69716	Trip13	A0JNT8; mmu:69716; Q05CL4; Q3UA06; Q3UQG6; Q9CWW8	ENSMUSG00000021569			0	0	0.964	1.975	1.515	0.954	1.057	0.994	0.828	0.901	1.606	1.345	0.962782	0.475854	0.818113	0.963991	0.980402	0.994163	0.645108	0.92592	0.55395	0.917982	27.41
FALSE	High	Master Protein	G5E870	E3 ubiquitin-protein ligase TRIP12 OS=Mus musculus OX=10090 GN=Trip12 PE=1 SV=1	0	FALSE	341.043	25	37	552	37	2025	224	8.35	1119.02	37	protein metabolism;DNA metabolism;other metabolic processes;stress response;other biological processes	nucleus	other molecular function	Pf00632, Pf02825	14897	Trip12	G5E870; mmu:14897; Q3TY88; Q3UYT5; Q8BM59; Q8K051	ENSMUSG00000026219	Antigen processing: Ubiquitination & Proteasome degradation		1	0	0.995	1.78	1.522	1.042	1.008	0.997	0.786	0.811	1.415	1.171	0.893242	0.674593	0.805998	0.942073	0.96212	0.994163	0.374952	0.52121	0.845324	0.988333	32.98
FALSE	High	Master Protein	Q8CJ53	Cdc42-interacting protein 4 OS=Mus musculus OX=10090 GN=Trip10 PE=1 SV=2	0	FALSE	50.501	12	5	74	5	603	68.4	5.9	140.21	5	cell organization and biogenesis;stress response;transport;signal transduction;other biological processes	plasma membrane;cytoskeleton;ER/Golgi;nucleus;other cytoplasmic organelle;other cell component	other molecular function	Pf00018, Pf00611	106628	Trip10	mmu:106628; Q8BTR8; Q8CJ53; Q8R433; Q99LI0	ENSMUSG00000019487	Clathrin-mediated endocytosis; RHOQ GTPase cycle		2	0	0.931	1.841	1.658	0.93	1.026	1.012	0.756	0.817	1.166	0.983	0.98132	0.649344	0.651033	0.903102	0.994638	0.998439	0.41704	0.747092	0.998132	0.917982	31.67
FALSE	High	Master Protein	Q99KW3-1	Isoform 1 of TRIO and F-actin-binding protein OS=Mus musculus OX=10090 GN=Triobp	0.002	FALSE	4.494	4	2	9	2	580	66.9	6.3	0	2						Triobp	Q99KW3-1				0	0	0.663	0.978	0.97	0.839	1.178	0.83	1.77	1.494	1.522	2.221	0.440848	0.949439	0.922805	0.848321	0.930482	0.779152	0.196207	0.474252	0.88309	0.409934	20.58
FALSE	High	Master Protein	Q0KL02	Triple functional domain protein OS=Mus musculus OX=10090 GN=Trio PE=1 SV=3	0	FALSE	10.188	1	3	12	3	3102	347.6	6.35	15.64	3	cell organization and biogenesis;developmental processes;other biological processes	other membranes;other cytoplasmic organelle;other cell component	enzyme regulator activity;kinase activity;other molecular function	Pf00018, Pf00069, Pf00169, Pf00435, Pf00621, Pf00650, Pf07679, Pf16609	223435	Trio	mmu:223435; Q0KL02; Q3U522; Q6P9K6; Q80W23	ENSMUSG00000022263	CDC42 GTPase cycle; G alpha (q) signalling events; G alpha (12/13) signalling events; RHOA GTPase cycle; RAC1 GTPase cycle; RHOG GTPase cycle; RAC2 GTPase cycle; NRAGE signals death through JNK; DCC mediated attractive signaling; RAC3 GTPase cycle; RHOJ GTPase cycle		11	0	0.684	0.931	1.291	0.903	1.091	1.572	1.195	0.905	1.019	0.981	0.570981	0.927272	0.987836	0.923887	0.979452	0.779152	0.823893	0.975989	0.998132	0.996241	19.8
FALSE	High	Master Protein	Q80VI1	E3 ubiquitin-protein ligase TRIM56 OS=Mus musculus OX=10090 GN=Trim56 PE=1 SV=1	0	FALSE	34.029	11	5	20	5	734	79.5	7.96	34.2	5	protein metabolism;other metabolic processes;stress response;other biological processes	nucleus;other cell component	other molecular function	Pf00643, Pf13445	384309	Trim56	mmu:384309; Q80VI1; Q8CAY0		Regulation of innate immune responses to cytosolic DNA		1	0	0.777	1.236	1.148	0.779	1.172	0.97	1.296	1.276	1.311	1.465	0.672627	0.991789	0.987836	0.647324	0.88405	0.965239	0.654039	0.597475	0.921056	0.917982	21.93
FALSE	High	Master Protein	Q9QXA7	Tripartite motif-containing protein 44 OS=Mus musculus OX=10090 GN=Trim44 PE=1 SV=2	0	FALSE	8.001	7	2	11	2	346	38.2	4.18	6.75	2	protein metabolism;other metabolic processes;other biological processes	other cell component	other molecular function	Pf00643	80985	Trim44	mmu:80985; Q80SV9; Q9JHR8; Q9QXA7				0	0	0.624	1.11	7.28	0.598	1.188	3.386	100	100	100	100	0.314778	0.981381	3.94262e-07	0.162133	0.906975	1.86595e-10	2.13711e-16	1.746e-16	1.60445e-16	1.60608e-16	0
FALSE	High	Master Protein	Q8CH72	E3 ubiquitin-protein ligase TRIM32 OS=Mus musculus OX=10090 GN=Trim32 PE=1 SV=2	0	FALSE	70.822	27	12	102	12	655	72	6.9	286.01	12	cell organization and biogenesis;protein metabolism;other metabolic processes;stress response;developmental processes;other biological processes	cytoskeleton;nucleus;other cell component	cytoskeletal activity;nucleic acid binding activity;other molecular function	Pf01436, Pf13445	69807	Trim32	mmu:69807; Q8CH72; Q8K055	ENSMUSG00000051675	Antigen processing: Ubiquitination & Proteasome degradation; Regulation of innate immune responses to cytosolic DNA		2	0	0.979	1.244	1.299	0.877	0.885	0.935	1.06	0.973	1.375	1.366	0.955579	0.994422	0.974203	0.734946	0.377326	0.911842	0.863709	0.928247	0.892974	0.881898	40.58
FALSE	High	Master Protein	P15533	Tripartite motif-containing protein 30A OS=Mus musculus OX=10090 GN=Trim30a PE=1 SV=2	0	FALSE	12.417	6	2	5	2	496	57.3	6.98	4.89	2	protein metabolism;other metabolic processes;stress response;other biological processes	cytosol;nucleus;other cell component	nucleic acid binding activity;other molecular function	Pf00097, Pf00622, Pf00643	20128	Trim30a	mmu:20128; P15533; Q3UV85; Q3UZ29; Q99K55; Q99PQ7; Q99PQ8; Q99PQ9	ENSMUSG00000030921			0	0	100	100	100	100	1.244	1.79			100	100	1.8529e-16	1.55664e-16	1.66269e-16	1.72667e-16	0.870993	0.379412			1.60445e-16	1.60608e-16
FALSE	High	Master Protein	Q62318	Transcription intermediary factor 1-beta OS=Mus musculus OX=10090 GN=Trim28 PE=1 SV=3	0	FALSE	353.921	47	25	657	25	834	88.8	5.77	2217.73	25	cell organization and biogenesis;protein metabolism;DNA metabolism;other metabolic processes;stress response;developmental processes;signal transduction;other biological processes	nucleus;other cell component	nucleic acid binding activity;kinase activity;other molecular function	Pf00628, Pf00643, Pf14634	21849	Trim28	mmu:21849; P70391; Q62318; Q8C283; Q99PN4	ENSMUSG00000005566	Generic Transcription Pathway	Mechanisms associated with pluripotency	2	0	0.935	1.289	1.377	0.852	1.062	0.864	0.859	0.942	1.057	1.222	0.955579	0.998338	0.968401	0.537028	0.95296	0.660019	0.755096	0.99904	0.943455	0.991564	22.22
FALSE	High	Master Protein	Q62158	Zinc finger protein RFP OS=Mus musculus OX=10090 GN=Trim27 PE=1 SV=2	0	FALSE	11.173	8	2	2	2	513	58.5	6.39	2.34	2	cell organization and biogenesis;protein metabolism;other metabolic processes;stress response;transport;other biological processes	other membranes;cytosol;nucleus;other cytoplasmic organelle;other cell component	nucleic acid binding activity;other molecular function	Pf00622, Pf00643, Pf13765, Pf15227	19720	Trim27	mmu:19720; Q62157; Q62158; Q8C2Q5; Q99LK1	ENSMUSG00000021326	SUMOylation of ubiquitinylation proteins; Regulation of PTEN stability and activity		2	0	1.039	0.826	0.858	0.99	1.076	1.098	1.286	1.362	1.026	1.12	0.83131	0.751699	0.73994	0.981228	0.961662	0.948398	0.388668	0.0616349	0.998132	0.990009	8.58
FALSE	High	Master Protein	Q99PN3	Tripartite motif-containing protein 26 OS=Mus musculus OX=10090 GN=Trim26 PE=2 SV=3	0	FALSE	11.202	6	2	13	2	545	62.8	5.05	14.99	2	protein metabolism;other metabolic processes;stress response;other biological processes	nucleus;other cell component	other molecular function	Pf00622, Pf00643, Pf13765, Pf15227	22670	Trim26	B8JJ55; mmu:22670; Q8C9E9; Q8JZT7; Q99PN2; Q99PN3	ENSMUSG00000024457			0	0	0.811	1.537	1.635	0.822	0.85	1.571	0.712	0.781	0.905	0.651	0.835673	0.920626	0.832921	0.783859	0.713383	0.415812	0.677734	0.922415	0.957034	0.686679	68.58
FALSE	High	Master Protein	Q61510	E3 ubiquitin/ISG15 ligase TRIM25 OS=Mus musculus OX=10090 GN=Trim25 PE=1 SV=2	0	FALSE	146.32	34	21	288	21	634	71.7	8.28	731.04	21	protein metabolism;other metabolic processes;stress response;other biological processes	cytosol;nucleus;other cell component	signal transduction activity or receptor binding;other molecular function	Pf00622, Pf13445, Pf13765	217069	Trim25	mmu:217069; Q5SU70; Q61510	ENSMUSG00000000275	Termination of translesion DNA synthesis; ISG15 antiviral mechanism		2	0	0.887	1.121	1.183	0.96	1.078	1.101	0.993	0.942	1.014	1.075	0.811631	0.974235	0.997947	0.964703	0.963521	0.910167	0.973005	0.983477	0.963614	0.981572	25.6
FALSE	High	Master Protein	Q8BVW3	Tripartite motif-containing protein 14 OS=Mus musculus OX=10090 GN=Trim14 PE=1 SV=2	0	FALSE	18.67	12	3	36	3	440	49.6	7.93	27.98	3	protein metabolism;other metabolic processes;stress response;other biological processes	other membranes;cytosol;mitochondrion;nucleus;other cell component	other molecular function	Pf00622, Pf00643, Pf13765	74735	Trim14	B1AVH3; mmu:74735; Q6A0C3; Q762I6; Q8BVW3; Q9D3G8	ENSMUSG00000039853			0	0	1.078	1.235	1.981	0.866	0.991	1.87	0.875	0.647	0.898	0.897	0.886895	0.994422	0.566249	0.830829	0.980495	0.036285	0.940313	0.540245	0.951056	0.952342	33.9
FALSE	High	Master Protein	Q91XB0	Three-prime repair exonuclease 1 OS=Mus musculus OX=10090 GN=Trex1 PE=1 SV=2	0	FALSE	33.81	24	6	26	6	314	33.7	7.99	31.31	6	cell cycle OR cell proliferation;cell organization and biogenesis;protein metabolism;DNA metabolism;other metabolic processes;stress response;transport;developmental processes;signal transduction;other biological processes	other membranes;cytosol;ER/Golgi;nucleus;other cell component	nucleic acid binding activity;other molecular function		22040	Trex1	mmu:22040; Q3TAD7; Q91XB0; Q9D6W2; Q9R1B0	ENSMUSG00000049734			0	0	1.115	2.223	1.289	1.246	1.226	1.31	1.26	0.967	2.158	2.438	0.768353	0.420124	0.987686	0.845846	0.567097	0.546315	0.639635	0.944352	0.23462	0.150986	26.25
FALSE	High	Master Protein	Q9D289	Trafficking protein particle complex subunit 6B OS=Mus musculus OX=10090 GN=Trappc6b PE=1 SV=1	0	FALSE	34.248	28	4	67	4	158	17.9	8.68	95.82	4	cell organization and biogenesis;transport;developmental processes;other biological processes	ER/Golgi;other cytoplasmic organelle;other cell component		Pf04051	78232	Trappc6b	mmu:78232; Q9D289	ENSMUSG00000020993	RAB GEFs exchange GTP for GDP on RABs; COPII-mediated vesicle transport		2	0	0.562	0.834	0.88	1.057	0.98	1.18	0.961	0.455	0.997	0.612	0.00241521	0.841288	0.823443	0.994957	0.969623	0.91712	0.995931	0.0219637	0.996751	0.492086	35.51
FALSE	High	Master Protein	Q78XR0	Trafficking protein particle complex subunit 6A OS=Mus musculus OX=10090 GN=Trappc6a PE=1 SV=1	0	FALSE	9.94	13	2	13	2	159	17.4	5.8	19.07	2	cell organization and biogenesis;transport;other biological processes	ER/Golgi;other cell component		Pf04051	67091	Trappc6a	mmu:67091; Q3KQP0; Q78XR0; Q8C2C8; Q9CQ27; Q9D8H6	ENSMUSG00000002043	RAB GEFs exchange GTP for GDP on RABs; COPII-mediated vesicle transport		2	0	1.185	0.764	1.373	1.331	0.623	1.833	0.772	0.69	1.195	0.586	0.766463	0.717967	0.978818	0.842787	0.392165	0.302938	0.883448	0.842182	0.986774	0.757728	11.29
FALSE	High	Master Protein	Q9CQA1	Trafficking protein particle complex subunit 5 OS=Mus musculus OX=10090 GN=Trappc5 PE=1 SV=1	0	FALSE	29.386	32	6	107	6	188	20.8	9.66	177.03	6	cell organization and biogenesis;transport	ER/Golgi;other cytoplasmic organelle;other cell component		Pf04051	66682	Trappc5	mmu:66682; Q8BJX6; Q9CQA1	ENSMUSG00000040236	RAB GEFs exchange GTP for GDP on RABs; COPII-mediated vesicle transport		2	0	0.898	1.287	1.245	0.888	0.986	0.876	0.897	0.911	1.184	1.281	0.911827	0.974815	0.988472	0.778179	0.943371	0.729472	0.908733	0.996828	0.998132	0.962049	12.43
FALSE	High	Master Protein	Q9ES56	Trafficking protein particle complex subunit 4 OS=Mus musculus OX=10090 GN=Trappc4 PE=1 SV=1	0	FALSE	25.618	33	7	66	7	219	24.4	6.21	125.14	7	cell organization and biogenesis;other metabolic processes;transport;developmental processes	plasma membrane;other membranes;ER/Golgi;other cytoplasmic organelle;other cell component		Pf04099	60409	Trappc4	mmu:60409; Q9DB31; Q9ES56	ENSMUSG00000032112	COPII-mediated vesicle transport; RAB GEFs exchange GTP for GDP on RABs		2	0	0.956	1.169	1.308	0.958	1.009	1.044	0.86	0.933	1.035	1.058	0.98132	0.98979	0.974203	0.960659	0.966069	0.994163	0.812663	0.99904	0.981583	0.981572	25.25
FALSE	High	Master Protein	O55013	Trafficking protein particle complex subunit 3 OS=Mus musculus OX=10090 GN=Trappc3 PE=1 SV=1	0	FALSE	45.592	41	9	131	9	180	20.3	4.96	229.43	9	cell organization and biogenesis;transport	other membranes;cytosol;ER/Golgi;other cytoplasmic organelle;other cell component		Pf04051	27096	Trappc3	mmu:27096; O55013	ENSMUSG00000028847	COPII-mediated vesicle transport; RAB GEFs exchange GTP for GDP on RABs		2	0	0.857	1.135	1.322	0.925	1.001	0.973	0.995	0.934	1.111	1.287	0.678244	0.980327	0.968436	0.913766	0.957427	0.948404	0.982377	0.99904	0.998132	0.949318	26.11
FALSE	High	Master Protein	Q9JME7	Trafficking protein particle complex subunit 2-like protein OS=Mus musculus OX=10090 GN=Trappc2l PE=1 SV=1	0	FALSE	17.83	32	4	27	4	139	16	6.77	36.07	4	cell organization and biogenesis;transport	cytosol;ER/Golgi;nucleus;other cytoplasmic organelle;other cell component		Pf04628	59005	Trappc2l	A4FUI9; mmu:59005; Q9JME7	ENSMUSG00000015013	COPII-mediated vesicle transport; RAB GEFs exchange GTP for GDP on RABs		2	0	0.872	1.169	1.202	0.89	0.956	1.104	0.756	0.794	1.044	0.846	0.90916	0.993692	0.99981	0.891345	0.949819	0.994163	0.74973	0.928247	0.998132	0.914286	21.77
FALSE	High	Master Protein	Q9CQP2	Trafficking protein particle complex subunit 2 OS=Mus musculus OX=10090 GN=Trappc2 PE=1 SV=1	0	FALSE	19.614	24	3	65	3	140	16.4	6.52	118.69	3	cell organization and biogenesis;transport;developmental processes;other biological processes	ER/Golgi;nucleus;other cytoplasmic organelle;other cell component	other molecular function	Pf04628	66050; 66226	Trappc2	mmu:66050; mmu:66226; Q8BP61; Q9CQF5; Q9CQP2; Q9D0V3; Q9DCM3	ENSMUSG00000079317	COPII-mediated vesicle transport; RAB GEFs exchange GTP for GDP on RABs		2	0	0.901	1.183	1.46	1.106	1.112	1.005	0.981	0.79	1.033	1.396	0.925648	0.994752	0.949881	0.968336	0.945912	0.979177	0.984061	0.924345	0.998132	0.917982	17.79
FALSE	High	Master Protein	Q3TIR1	Trafficking protein particle complex subunit 13 OS=Mus musculus OX=10090 GN=Trappc13 PE=2 SV=1	0	FALSE	7.138	6	3	11	3	417	46.4	5.49	9.34	3	cell organization and biogenesis;transport	ER/Golgi;other cytoplasmic organelle;other cell component		Pf06159	66975	Trappc13	mmu:66975; Q3TIR1; Q3TQS3; Q3UE00; Q8BN93; Q8VDJ6; Q9CWW3; Q9CXV2	ENSMUSG00000021711	RAB GEFs exchange GTP for GDP on RABs		1	0	1.368	1.676	1.324	1.372	0.967	0.662	0.675	0.787	1.572	1.456	0.20824	0.835519	0.985393	0.619066	0.95042	0.115559	0.498339	0.924294	0.747542	0.871996	35.73
FALSE	High	Master Protein	Q8K2L8	Trafficking protein particle complex subunit 12 OS=Mus musculus OX=10090 GN=Trappc12 PE=1 SV=2	0	FALSE	60.478	16	9	102	9	797	87.6	4.81	145.71	9	cell cycle OR cell proliferation;cell organization and biogenesis;transport;other biological processes	ER/Golgi;nucleus;other cell component		Pf14559	217449	Trappc12	E9QLQ6; mmu:217449; Q8BX27; Q8K2L8	ENSMUSG00000020628	RAB GEFs exchange GTP for GDP on RABs		1	0	0.986	0.994	0.937	0.995	1.012	0.968	1.316	1.082	1.281	1.104	0.925239	0.898387	0.823289	0.997948	0.972203	0.963368	0.070197	0.479488	0.951056	0.992113	38.62
FALSE	High	Master Protein	B2RXC1	Trafficking protein particle complex subunit 11 OS=Mus musculus OX=10090 GN=Trappc11 PE=1 SV=1	0	FALSE	54.552	16	11	73	11	1133	128.3	7.58	120.3	11	cell organization and biogenesis;transport;other biological processes	ER/Golgi;other cell component		Pf11817, Pf12742	320714	Trappc11	B2RXC1; B9EJS1; mmu:320714; Q52KP8; Q8BXY8	ENSMUSG00000038102	RAB GEFs exchange GTP for GDP on RABs		1	0	1.008	1.147	1.242	1.071	0.801	1.163	1.072	0.95	1.544	1.549	0.931611	0.983513	0.985393	0.950152	0.214065	0.862693	0.894994	0.966266	0.734421	0.801673	27.79
FALSE	High	Master Protein	Q5NCF2	Trafficking protein particle complex subunit 1 OS=Mus musculus OX=10090 GN=Trappc1 PE=1 SV=1	0	FALSE	11.978	24	3	20	3	145	16.9	9.16	13.29	3	cell organization and biogenesis;transport	ER/Golgi;other cytoplasmic organelle;other cell component		Pf04099	245828	Trappc1	mmu:245828; Q5NCF2	ENSMUSG00000049299	RAB GEFs exchange GTP for GDP on RABs; COPII-mediated vesicle transport; Neutrophil degranulation		3	0	1.362	1.193	1.32	1.342	1.085	1.234	1.199	0.863	1.178	1.339	0.109713	0.992997	0.985393	0.529966	0.930482	0.729472	0.611686	0.967166	0.998132	0.924233	11.99
FALSE	High	Master Protein	Q9CQN1	Heat shock protein 75 kDa, mitochondrial OS=Mus musculus OX=10090 GN=Trap1 PE=1 SV=1	0	FALSE	413.017	58	33	838	32	706	80.2	6.68	2720.05	33	other biological processes	other membranes;mitochondrion;nucleus;other cell component	nucleic acid binding activity;other molecular function	Pf00183, Pf13589	68015	Trap1	mmu:68015; Q542I4; Q9CQN1	ENSMUSG00000005981			0	0	0.961	1.104	1.178	0.928	1.022	1.079	0.872	0.881	0.947	0.921	0.979826	0.933099	0.987686	0.926792	0.997165	0.912021	0.79891	0.842451	0.821333	0.795326	23.1
FALSE	High	Master Protein	Q91V04	Translocating chain-associated membrane protein 1 OS=Mus musculus OX=10090 GN=Tram1 PE=1 SV=3	0	FALSE	26.326	14	5	83	5	374	43	9.69	158.65	5	cell organization and biogenesis;stress response;transport	other membranes;ER/Golgi		Pf03798, Pf08390	72265	Tram1	mmu:72265; Q91V04	ENSMUSG00000025935			0	0	0.799	0.711	0.8	1.027	0.919	1.124	1.124	0.958	0.956	0.66	0.324472	0.483421	0.595651	0.994957	0.689816	0.925709	0.755096	0.942302	0.966105	0.415457	19.51
FALSE	High	Master Protein	Q3UDK1	TRAF-type zinc finger domain-containing protein 1 OS=Mus musculus OX=10090 GN=Trafd1 PE=1 SV=1	0	FALSE	22.558	9	5	27	5	580	64.2	5.48	56.72	5	other biological processes		other molecular function		231712	Trafd1	mmu:231712; Q3UDK1; Q8CFI8	ENSMUSG00000042726			0	0	0.649	1.056	1.287	0.974	1.011	1.049	1.392	1.113	1.441	1.941	0.201985	0.974235	0.987686	0.963991	0.994706	0.998569	0.514276	0.845368	0.89563	0.516784	46.41
FALSE	High	Master Protein	P39429	TNF receptor-associated factor 2 OS=Mus musculus OX=10090 GN=Traf2 PE=1 SV=1	0	FALSE	11.19	9	4	7	4	501	56	6.96	6.06	4	cell organization and biogenesis;protein metabolism;other metabolic processes;signal transduction;other biological processes	plasma membrane;other membranes;cytosol;ER/Golgi;other cell component	signal transduction activity or receptor binding;other molecular function	Pf00097, Pf02176, Pf16673	22030	Traf2	A2AJA3; mmu:22030; O54896; P39429	ENSMUSG00000026942	Ub-specific processing proteases; Regulation of TNFR1 signaling; TNFR1-induced NFkappaB signaling pathway; Regulation by c-FLIP; CASP8 activity is inhibited; Dimerization of procaspase-8; TNFR1-induced proapoptotic signaling; TNF receptor superfamily (TNFSF) members mediating non-canonical NF-kB pathway	Apoptosis; Oxidative damage response; p38 Mapk signaling pathway; Mapk signaling pathway	15	0	1.112	1.312	1.463	1.106	1.054	0.901	0.895	0.85	1.339	1.197	0.886866	0.975947	0.952434	0.981928	0.997196	0.912413	0.973578	0.972894	0.912804	0.981572	34.01
FALSE	High	Master Protein	P39428	TNF receptor-associated factor 1 OS=Mus musculus OX=10090 GN=Traf1 PE=1 SV=2	0	FALSE	6.922	5	2	4	2	409	45.4	5.78	2.13	2	protein metabolism;other metabolic processes;signal transduction;other biological processes	plasma membrane;other membranes;other cell component	signal transduction activity or receptor binding;other molecular function	Pf16673	22029	Traf1	mmu:22029; P39428; Q8CE28	ENSMUSG00000026875	Regulation of TNFR1 signaling; TNFR1-induced NFkappaB signaling pathway	EBV LMP1 signaling; Apoptosis; Oxidative damage response	5	0	0.801	0.738	1.002	0.989	0.824	1.034	1.163	0.951	0.963	1.077	0.532656	0.474509	0.935531	0.987089	0.394133	0.999837	0.751667	0.966266	0.955589	0.996681	12.71
FALSE	High	Master Protein	Q3U0V2	Tumor necrosis factor receptor type 1-associated DEATH domain protein OS=Mus musculus OX=10090 GN=Tradd PE=1 SV=1	0	FALSE	59.778	33	6	92	6	310	34.6	5.2	246.09	6	signal transduction;other biological processes	plasma membrane;other membranes;cytoskeleton;nucleus;other cell component	signal transduction activity or receptor binding;other molecular function	Pf00531, Pf09034	71609	Tradd	mmu:71609; Q3U0V2	ENSMUSG00000031887	TNFR1-induced proapoptotic signaling; Regulation of TNFR1 signaling; TNFR1-induced NFkappaB signaling pathway; Regulation by c-FLIP; CASP8 activity is inhibited; Dimerization of procaspase-8	EBV LMP1 signaling; Apoptosis; p38 Mapk signaling pathway	11	0	0.868	0.857	1.076	0.93	1.027	1.211	0.796	0.711	0.697	0.676	0.849494	0.782961	0.985393	0.921712	0.999467	0.790904	0.677734	0.480498	0.543267	0.609388	24.73
FALSE	High	Master Protein	Q99JY4	TraB domain-containing protein OS=Mus musculus OX=10090 GN=Trabd PE=1 SV=1	0	FALSE	33.281	23	6	43	6	376	42.2	8.41	42.37	6				Pf01963	67976	Trabd	mmu:67976; Q99JY4; Q9CYF1	ENSMUSG00000015363			0	0	1.015	1.116	1.124	1.322	1.131	1.479	0.947	0.855	0.885	0.61	0.955579	0.975947	0.985393	0.654562	0.946815	0.670981	0.996403	0.967684	0.929093	0.527793	26.51
FALSE	High	Master Protein	P62996	Transformer-2 protein homolog beta OS=Mus musculus OX=10090 GN=Tra2b PE=1 SV=1	0	FALSE	76.635	35	9	177	9	288	33.6	11.25	432.65	9	RNA metabolism OR transcription;other metabolic processes;stress response;developmental processes;other biological processes	other membranes;nucleus;other cell component	nucleic acid binding activity;other molecular function	Pf00076	20462	Tra2b	mmu:20462; O15449; P62996; Q15815; Q64283	ENSMUSG00000022858	mRNA Splicing - Major Pathway; RHOBTB1 GTPase cycle; RHOBTB2 GTPase cycle	mRNA processing	4	0	0.972	1.372	1.47	0.924	0.986	1.035	1.042	1.03	1.462	1.653	0.955579	0.968133	0.864544	0.910802	0.90573	0.994163	0.884806	0.711575	0.74117	0.524393	36.77
FALSE	High	Master Protein	Q6PFR5	Transformer-2 protein homolog alpha OS=Mus musculus OX=10090 GN=Tra2a PE=1 SV=1	0	FALSE	52.063	26	6	106	6	281	32.3	11.28	230.96	6	RNA metabolism OR transcription;other metabolic processes;other biological processes	nucleus;other cell component	nucleic acid binding activity;other molecular function	Pf00076		Tra2a	Q6PFR5				0	0	0.853	1.621	1.323	0.868	1.002	0.859	1.123	1.12	1.506	1.814	0.738768	0.806232	0.985393	0.716874	0.972104	0.627528	0.763236	0.527875	0.708926	0.43582	16.89
FALSE	High	Master Protein	A2APB8	Targeting protein for Xklp2 OS=Mus musculus OX=10090 GN=Tpx2 PE=1 SV=1	0	FALSE	255.192	53	38	536	38	745	85.8	9.38	912.86	38	cell cycle OR cell proliferation;cell organization and biogenesis;other biological processes	non-structural extracellular;cytoskeleton;nucleus;other cell component	enzyme regulator activity;cytoskeletal activity;other molecular function	Pf06886, Pf09041, Pf12214	72119	Tpx2	A2APB8; mmu:72119; Q3U500; Q6P9S6	ENSMUSG00000027469	AURKA Activation by TPX2; Regulation of TP53 Activity through Phosphorylation		2	0	1.122	1.547	1.251	0.985	1.162	0.801	0.945	1.144	1.378	1.558	0.118958	0.898387	0.987836	0.999396	0.594215	0.260871	0.980675	0.180525	0.876915	0.701359	30.6
FALSE	High	Master Protein	P63028	Translationally-controlled tumor protein OS=Mus musculus OX=10090 GN=Tpt1 PE=1 SV=1	0	FALSE	148.526	67	9	388	9	172	19.5	4.86	1319.39	9	other biological processes	cytosol;cytoskeleton;nucleus;other cytoplasmic organelle;other cell component	other molecular function	Pf00838	22070	Tpt1	mmu:22070; P14701; P63028; Q3TMT0; Q3TWS8; Q3TWX0; Q3UAG7; Q569M9	ENSMUSG00000060126			0	0	0.85	1.268	1.459	0.947	0.968	1.073	0.918	0.805	1.204	1.209	0.288483	0.992997	0.918428	0.958821	0.858586	0.91712	0.926463	0.377378	0.998132	0.994066	25.69
FALSE	High	Master Protein	O88856	Protein-tyrosine sulfotransferase 2 OS=Mus musculus OX=10090 GN=Tpst2 PE=1 SV=1	0	FALSE	9.12	6	2	5	2	376	42	9.35	5.94	2	cell organization and biogenesis;protein metabolism;other metabolic processes;other biological processes	other membranes;ER/Golgi	other molecular function	Pf13469	22022	Tpst2	mmu:22022; O88856; Q8CBA8	ENSMUSG00000029344	Cytosolic sulfonation of small molecules; Gamma carboxylation, hypusine formation and arylsulfatase activation		2	0	100	100	100	0.716	0.944	0.553	0.01	1.099	1.803	2.075	1.8529e-16	1.55664e-16	1.66269e-16	0.545366	0.955008	0.0772872	2.13711e-16	0.879369	0.66298	0.646459
FALSE	High	Master Protein	O70281	Protein-tyrosine sulfotransferase 1 OS=Mus musculus OX=10090 GN=Tpst1 PE=1 SV=1	0	FALSE	17.106	11	3	13	3	370	42.1	9.09	15.71	3	protein metabolism;other metabolic processes	other membranes;ER/Golgi	other molecular function	Pf13469	22021	Tpst1	mmu:22021; O70281	ENSMUSG00000034118	Cytosolic sulfonation of small molecules; Gamma carboxylation, hypusine formation and arylsulfatase activation		2	0	1.542	1.418	1.056		1.224	1.121	1.164		1.551	1.104	0.241218	0.961013	0.975799		0.858244	0.997522	0.828173		0.812151	0.975938	0
FALSE	High	Master Protein	Q8QZZ7	EKC/KEOPS complex subunit Tprkb OS=Mus musculus OX=10090 GN=Tprkb PE=1 SV=1	0	FALSE	47.345	54	5	104	5	175	19.5	7.39	261.98	5	cell organization and biogenesis;DNA metabolism;RNA metabolism OR transcription;other metabolic processes	cytosol;nucleus;other cell component	other molecular function	Pf08617	69786	Tprkb	mmu:69786; Q8QZZ7	ENSMUSG00000054226			0	0	1.048	1.164	1.36	1.331	1.052	1.175	0.811	0.652	0.911	0.902	0.895037	0.989014	0.976119	0.445827	0.984249	0.861846	0.787224	0.44081	0.912804	0.940193	31.84
FALSE	High	Master Protein	F6ZDS4	Nucleoprotein TPR OS=Mus musculus OX=10090 GN=Tpr PE=1 SV=1	0	FALSE	786.729	42	87	1415	87	2431	273.8	5.03	3584.24	87	cell cycle OR cell proliferation;cell organization and biogenesis;other metabolic processes;stress response;transport;signal transduction;other biological processes	other membranes;cytoskeleton;nucleus;other cell component	cytoskeletal activity;nucleic acid binding activity;other molecular function	Pf07926	108989	Tpr	F6ZDS4; mmu:108989; Q8R4A0; Q921B9	ENSMUSG00000006005	Transport of the SLBP independent Mature mRNA; Transport of the SLBP Dependant Mature mRNA; Transport of Mature mRNA Derived from an Intronless Transcript; Transport of Mature mRNA derived from an Intron-Containing Transcript; Regulation of Glucokinase by Glucokinase Regulatory Protein; snRNP Assembly; SUMOylation of DNA damage response and repair proteins; SUMOylation of ubiquitinylation protein…		15	0	1.019	1.482	1.12	0.903	1.12	0.796	0.916	1.047	1.183	1.308	0.699818	0.948805	0.974203	0.843229	0.760379	0.257798	0.925653	0.698645	0.998132	0.967415	29.93
FALSE	High	Master Protein	Q64514-2	Isoform Short of Tripeptidyl-peptidase 2 OS=Mus musculus OX=10090 GN=Tpp2	0	FALSE	628.998	55	59	1116	59	1249	138.4	6.38	3062.17	59						Tpp2	Q64514-2				0	0	0.95	1.329	1.094	0.959	1.036	0.972	1.03	1.006	1.348	1.211	0.990926	0.992997	0.961291	0.981808	0.994706	0.979769	0.90325	0.866706	0.932208	0.993894	27.58
FALSE	High	Master Protein	O89023	Tripeptidyl-peptidase 1 OS=Mus musculus OX=10090 GN=Tpp1 PE=1 SV=2	0	FALSE	129.976	35	12	189	12	562	61.3	6.57	429.56	12	cell organization and biogenesis;protein metabolism;other metabolic processes;developmental processes;other biological processes	other membranes;ER/Golgi;other cytoplasmic organelle;other cell component	other molecular function	Pf09286	12751	Tpp1	mmu:12751; O89023; Q543Q8; Q9QUS7	ENSMUSG00000030894			0	0	0.95	0.771	0.839	1.155	1.123	1.168	1.078	0.889	0.72	0.824	0.996236	0.445263	0.604374	0.558652	0.849338	0.778605	0.811634	0.92395	0.335122	0.679093	25.42
FALSE	High	Master Protein	Q6IRU2	Tropomyosin alpha-4 chain OS=Mus musculus OX=10090 GN=Tpm4 PE=1 SV=3	0	FALSE	238.537	69	23	343	23	248	28.5	4.68	810.76	23	cell organization and biogenesis;other biological processes	cytoskeleton;other cell component	cytoskeletal activity;other molecular function	Pf00261	326618	Tpm4	mmu:326618; Q6IRU2	ENSMUSG00000031799	Striated Muscle Contraction; RHOV GTPase cycle; Smooth Muscle Contraction		3	0	0.892	1.734	1.449	1.137	1.121	1.122	1.161	0.952	1.865	1.545	0.859373	0.752621	0.881601	0.721731	0.838071	0.870764	0.556927	0.96969	0.314792	0.672941	39.56
FALSE	High	Master Protein	P21107-2	Isoform 2 of Tropomyosin alpha-3 chain OS=Mus musculus OX=10090 GN=Tpm3	0	FALSE	415.026	73	30	803	16	248	29	4.78	2367.02	30						Tpm3	P21107-2				0	12	1.104	1.497	1.556	1.072	0.922	0.932	0.983	1.014	1.594	1.689	0.0898354	0.947078	0.842088	0.783418	0.593191	0.912216	0.984753	0.833766	0.678506	0.616488	49.68
FALSE	High	Master Protein	P21107	Tropomyosin alpha-3 chain OS=Mus musculus OX=10090 GN=Tpm3 PE=1 SV=3	0	FALSE	212.991	48	17	371	3	285	33	4.72	1076.06	17	cell organization and biogenesis;other biological processes	plasma membrane;other membranes;cytosol;cytoskeleton;other cell component	cytoskeletal activity	Pf00261	59069	Tpm3	mmu:59069; P21107; Q09021; Q60606; Q80SW6; Q9EPW3	ENSMUSG00000027940	Smooth Muscle Contraction; Striated Muscle Contraction; RHOV GTPase cycle		3	0	0.911	1.397	1.328	1.054	0.914	0.88	0.822	0.784	1.251	1.286	0.949982	0.935828	0.952434	0.969201	0.659781	0.751371	0.75293	0.754408	0.916621	0.929459	12.91
FALSE	High	Master Protein	P17751	Triosephosphate isomerase OS=Mus musculus OX=10090 GN=Tpi1 PE=1 SV=5	0	FALSE	341.034	78	20	811	20	249	26.7	7.3	2634.83	20	other metabolic processes	cytosol;nucleus	other molecular function	Pf00121	21991	Tpi1	mmu:21991; P17751; Q3TJH2; Q3UC04; Q3UKG9; Q64513; Q9CVF9; Q9CWE7	ENSMUSG00000023456	Gluconeogenesis; Glycolysis	Fatty acid beta-oxidation; Glycolysis and gluconeogenesis	4	0	0.922	1.031	1.044	1.157	1.099	1.086	1.207	0.952	1.065	1.231	0.915569	0.86726	0.920448	0.350244	0.840612	0.908867	0.285278	0.996567	0.951056	0.987791	22.79
FALSE	High	Master Protein	Q9CYZ2	Tumor protein D54 OS=Mus musculus OX=10090 GN=Tpd52l2 PE=1 SV=1	0	FALSE	93.319	60	12	124	12	220	24	6.15	367.36	12		other cell component	other molecular function	Pf04201	66314	Tpd52l2	mmu:66314; Q3TVY1; Q9CYZ2	ENSMUSG00000000827			0	0	0.974	0.891	1.006	1.065	1.038	0.956	1.124	0.976	0.966	1.017	0.945796	0.622866	0.881601	0.824637	0.994638	0.950296	0.648471	0.939835	0.858329	0.917982	43.1
FALSE	High	Master Protein	Q62393-3	Isoform 3 of Tumor protein D52 OS=Mus musculus OX=10090 GN=Tpd52	0	FALSE	164.04	62	13	283	13	199	21.6	5.03	877.69	13						Tpd52	Q62393-3				0	0	1.125	1.282	1.635	1.964	0.95	0.976	1.188	0.6	1.663	2.133	0.0830732	0.992997	0.665089	1.6877e-10	0.731092	0.975768	0.382631	3.11027e-05	0.475121	0.078856	55.76
FALSE	High	Master Protein	Q9EQJ0	Two pore calcium channel protein 1 OS=Mus musculus OX=10090 GN=Tpcn1 PE=1 SV=1	0	FALSE	13.358	4	3	24	3	817	94.4	8.53	8.54	3	transport;signal transduction;other biological processes	other membranes;other cytoplasmic organelle	transporter activity;other molecular function	Pf00520	252972	Tpcn1	mmu:252972; Q3V2Z6; Q6ZPW5; Q9EQJ0	ENSMUSG00000032741	Stimuli-sensing channels		1	0	0.945	0.7	0.648	1.341	1.057	0.958	0.802	0.408	1.468	1.229	0.970344	0.611509	0.31528	0.724273	0.994706	0.954873	0.87597	0.0509973	0.865508	0.981572	14.3
FALSE	High	Master Protein	Q99PW4	EKC/KEOPS complex subunit Tp53rk OS=Mus musculus OX=10090 GN=Tp53rk PE=2 SV=1	0	FALSE	52.78	40	5	74	5	244	27.4	9.23	212.43	5	protein metabolism;RNA metabolism OR transcription;other metabolic processes	nucleus;other cell component	kinase activity;other molecular function	Pf06293		Tp53rkb	Q91W37; Q99PW4; Q9CZ32		Regulation of TP53 Activity through Phosphorylation		1	0	1.066	0.828	0.61	1.126	0.877	1.321	0.995	0.691	0.63	0.27	0.84889	0.784116	0.196694	0.912656	0.742784	0.718001	0.984061	0.474252	0.310711	0.000465435	11.65
FALSE	High	Master Protein	P70399	TP53-binding protein 1 OS=Mus musculus OX=10090 GN=Tp53bp1 PE=1 SV=3	0	FALSE	76.642	11	13	84	13	1969	212.6	4.63	117.34	13	cell organization and biogenesis;DNA metabolism;other metabolic processes;stress response;signal transduction;other biological processes	nucleus;other cell component	nucleic acid binding activity;other molecular function	Pf09038, Pf18428	27223	Tp53bp1	A2AU89; A2AU91; mmu:27223; P70399; Q68FD0; Q8CI97; Q91YC9	ENSMUSG00000043909	Recruitment and ATM-mediated phosphorylation of repair and signaling proteins at DNA double strand breaks; Processing of DNA double-strand break ends; G2/M DNA damage checkpoint; Nonhomologous End-Joining (NHEJ); SUMOylation of transcription factors		5	0	1.019	0.922	0.811	1.047	1.053	0.846	0.92	0.87	0.725	0.959	0.955579	0.894392	0.656466	0.993108	0.987493	0.692057	0.975031	0.976955	0.655639	0.967415	21.14
FALSE	High	Master Protein	P02340	Cellular tumor antigen p53 OS=Mus musculus OX=10090 GN=Tp53 PE=1 SV=4	0	FALSE	128.968	52	12	197	12	390	43.4	7.23	515.12	12	cell cycle OR cell proliferation;cell organization and biogenesis;DNA metabolism;RNA metabolism OR transcription;other metabolic processes;stress response;transport;developmental processes;signal transduction;other biological processes	cytosol;cytoskeleton;mitochondrion;ER/Golgi;nucleus;other cell component	signal transduction activity or receptor binding;enzyme regulator activity;nucleic acid binding activity;other molecular function	Pf00870, Pf07710, Pf08563	22059	Tp53	mmu:22059; P02340; Q9QUP3	ENSMUSG00000059552	Ub-specific processing proteases; Oxidative Stress Induced Senescence; Ovarian tumor domain proteases; Regulation of TP53 Activity through Methylation; Regulation of TP53 Activity through Phosphorylation; The role of GTSE1 in G2/M progression after G2 checkpoint; PI5P Regulates TP53 Acetylation; Formation of Senescence-Associated Heterochromatin Foci (SAHF); Recruitment and ATM-mediated phosphory…	Apoptosis; Mechanisms associated with pluripotency; Alzheimer's disease; BDNF pathway; Spinal cord injury; Delta-Notch signaling pathway; Novel Jun-Dmp1 pathway; G1 to S cell cycle control; Mapk signaling pathway; Wnt signaling pathway and pluripotency	31	0	0.932	1.45	1.988	0.916	1.181	1.137	0.9	0.852	1.093	1.632	0.97945	0.916915	0.241926	0.862395	0.68504	0.878922	0.926463	0.922415	0.998132	0.672941	35.06
FALSE	High	Master Protein	Q8BU11	TOX high mobility group box family member 4 OS=Mus musculus OX=10090 GN=Tox4 PE=1 SV=3	0	FALSE	57.771	17	8	76	8	619	65.9	5.01	92.65	8	other biological processes	nucleus;other cell component	nucleic acid binding activity	Pf00505	268741	Tox4	mmu:268741; Q3UGN7; Q80UI2; Q8BU11; Q99PN9; Q9CS16	ENSMUSG00000016831			0	0	1.19	1.528	1.261	1.248	1.116	0.899	1.299	1.077	1.791	1.726	0.544831	0.868281	0.985393	0.697831	0.892947	0.820409	0.345142	0.805206	0.416834	0.645728	43.63
FALSE	High	Master Protein	Q8BH02	Torsin-4A OS=Mus musculus OX=10090 GN=Tor4a PE=2 SV=1	0	FALSE	28.284	11	3	23	3	426	47.6	8.62	55.91	3		other membranes;ER/Golgi;nucleus	other molecular function	Pf06309	227612	Tor4a	mmu:227612; Q8BH02; Q921D7	ENSMUSG00000059555	Platelet degranulation		1	0	0.975	1.141	1.303	0.997	1.024	1.167	1.175	1.157	1.206	1.214	0.98132	0.992997	0.986778	0.986528	0.999467	0.936825	0.74973	0.663922	0.994726	0.981572	24.45
FALSE	High	Master Protein	Q9ER38	Torsin-3A OS=Mus musculus OX=10090 GN=Tor3a PE=1 SV=2	0	FALSE	55.196	26	6	52	6	385	43.8	6.28	110.96	6		ER/Golgi;nucleus	other molecular function	Pf06309	30935	Tor3a	mmu:30935; Q3T9Q6; Q3TDA9; Q3U5X1; Q3U8F2; Q9CR17; Q9CU67; Q9ER38	ENSMUSG00000060519			0	0	1.192	3.54	2	1.194	1.387	1.037	0.882	0.829	2.724	1.658	0.799062	0.0282796	0.563055	0.941859	0.0945465	0.99804	0.96489	0.960611	0.0465129	0.720901	63.24
FALSE	High	Master Protein	Q8R1J9	Torsin-2A OS=Mus musculus OX=10090 GN=Tor2a PE=1 SV=1	0	FALSE	30.258	19	4	41	4	321	35.9	6.83	66.23	4	other biological processes	ER/Golgi;nucleus	other molecular function	Pf06309	30933	Tor2a	mmu:30933; Q3TBH0; Q3TC01; Q3V4D1; Q8R1J9; Q8R5B5	ENSMUSG00000009563			0	0	1.191	0.01	1.506	1.144	0.01	1.209	0.997	0.973	1.49	1.249	0.759039	1.55664e-16	0.932177	0.969201	2.63924e-16	0.937981	0.984061	0.964332	0.872443	0.973721	40.51
FALSE	High	Master Protein	Q9ER41	Torsin-1B OS=Mus musculus OX=10090 GN=Tor1b PE=1 SV=2	0	FALSE	56.465	30	8	67	8	336	37.8	8.02	128.97	8	cell organization and biogenesis;other biological processes	other membranes;ER/Golgi;nucleus;other cell component	cytoskeletal activity;other molecular function	Pf06309	30934	Tor1b	mmu:30934; Q8VEI4; Q9ER41	ENSMUSG00000026848	Cargo recognition for clathrin-mediated endocytosis		1	0	0.874	1.467	1.282	0.995	0.999	1.076	0.709	0.657	1.118	0.871	0.91006	0.935756	0.987836	0.980922	0.989297	0.998439	0.506729	0.576186	0.998132	0.92013	25.09
FALSE	High	Master Protein	Q9ER81	Torsin-1A-interacting protein 2, isoform IFRG15 OS=Mus musculus OX=10090 GN=Tor1aip2 PE=1 SV=1	0	FALSE	35.068	25	2	74	2	131	15.3	7.31	158.91	2	cell organization and biogenesis;other biological processes	other membranes;ER/Golgi	other molecular function		240832	Tor1aip2	mmu:240832; Q3U8P1; Q3UAA2; Q9D178; Q9ER81	ENSMUSG00000050565			0	0	1.172	2.566	3.199	1.439	0.89	1.571	0.649	0.471	1.832	1.313	0.709687	0.212383	0.0253061	0.510207	0.742461	0.102381	0.337784	0.0567482	0.499517	0.940833	30.64
FALSE	High	Master Protein	Q8BYU6	Torsin-1A-interacting protein 2 OS=Mus musculus OX=10090 GN=Tor1aip2 PE=1 SV=1	0	FALSE	30.452	18	5	48	5	502	54.5	4.86	115.19	5	cell organization and biogenesis;other biological processes	other membranes;ER/Golgi;nucleus	other molecular function	Pf05609, Pf20443	240832	Tor1aip2	Q6NY10; Q8BJP0; Q8BYU6	ENSMUSG00000050565			0	0	0.985	0.89	0.96	0.925	1.047	0.842	0.989	1.101	0.75	1.009	0.984442	0.900157	0.906421	0.922612	0.990163	0.657334	0.984061	0.791905	0.751354	0.982435	10.37
FALSE	High	Master Protein	Q921T2	Torsin-1A-interacting protein 1 OS=Mus musculus OX=10090 GN=Tor1aip1 PE=1 SV=3	0	FALSE	108.97	29	12	198	12	595	66.7	7.05	408.12	12	cell organization and biogenesis;other biological processes	other membranes;nucleus	cytoskeletal activity;other molecular function	Pf05609, Pf20443	208263	Tor1aip1	E9QLK1; mmu:208263; Q1EQW1; Q3U7A4; Q921T2	ENSMUSG00000026466	RHOF GTPase cycle; RHOD GTPase cycle		2	0	0.981	1.267	1.113	0.968	1.214	0.949	1.022	1.041	1.111	1.158	0.936888	0.987995	0.974203	0.960659	0.536442	0.911842	0.949614	0.774597	0.998132	0.991564	24.75
FALSE	High	Master Protein	Q9ER39	Torsin-1A OS=Mus musculus OX=10090 GN=Tor1a PE=1 SV=1	0	FALSE	47.386	29	8	57	8	333	37.8	7.17	56.93	8	cell adhesion;cell organization and biogenesis;protein metabolism;other metabolic processes;stress response;transport;developmental processes;other biological processes	other membranes;cytoskeleton;ER/Golgi;nucleus;other cell component	cytoskeletal activity;other molecular function	Pf06309	30931	Tor1a	mmu:30931; Q9ER39	ENSMUSG00000026849	Cargo recognition for clathrin-mediated endocytosis		1	0	0.885	1.183	2.016	1.104	0.947	2.333	0.631	0.688	1.206	0.825	0.955579	0.999995	0.498054	0.981228	0.916948	3.47749e-05	0.0920415	0.628259	0.994666	0.878087	36.47
FALSE	High	Master Protein	Q6ZQF0	DNA topoisomerase 2-binding protein 1 OS=Mus musculus OX=10090 GN=Topbp1 PE=1 SV=2	0	FALSE	42.739	9	9	57	9	1515	168.8	6.67	59.88	9	cell cycle OR cell proliferation;cell organization and biogenesis;DNA metabolism;other metabolic processes;stress response;signal transduction;other biological processes	plasma membrane;other membranes;cytoskeleton;nucleus;other cell component	nucleic acid binding activity;other molecular function	Pf00533, Pf12738	235559	Topbp1	mmu:235559; Q6P6P0; Q6ZQF0; Q80Y33; Q8BUI0; Q8BUK1; Q8R348; Q91VX3; Q922X8	ENSMUSG00000032555	Regulation of TP53 Activity through Phosphorylation; HDR through Single Strand Annealing (SSA); Processing of DNA double-strand break ends; G2/M DNA damage checkpoint		4	0	0.89	1.277	1.32	0.883	0.953	1.089	0.92	0.838	1.276	1.32	0.774779	0.999995	0.985393	0.763308	0.744624	0.909002	0.944815	0.635164	0.993256	0.947766	19.4
FALSE	High	Master Protein	Q9Z321	DNA topoisomerase 3-beta-1 OS=Mus musculus OX=10090 GN=Top3b PE=1 SV=1	0	FALSE	30.19	7	5	39	5	862	96.9	7.93	65.53	5	cell organization and biogenesis;DNA metabolism;other metabolic processes;other biological processes	nucleus;other cell component	nucleic acid binding activity;other molecular function	Pf01131, Pf01751	21976	Top3b	mmu:21976; Q9Z321	ENSMUSG00000022779			0	0	1.355	1.45	1.675	1.239	0.931	0.96	1.04	1.074	1.501	1.312	0.00897824	0.919254	0.569946	0.570642	0.771648	0.938217	0.948533	0.756402	0.663413	0.928594	62.53
FALSE	High	Master Protein	Q64511	DNA topoisomerase 2-beta OS=Mus musculus OX=10090 GN=Top2b PE=1 SV=2	0	FALSE	265.315	27	40	550	26	1612	181.8	8.29	1215.86	40	cell cycle OR cell proliferation;cell organization and biogenesis;DNA metabolism;other metabolic processes;developmental processes;other biological processes	cytosol;nucleus;other cell component	nucleic acid binding activity;other molecular function	Pf00204, Pf00521, Pf01751, Pf02518, Pf08070, Pf16898	21974	Top2b	mmu:21974; Q64511; Q7TQG4	ENSMUSG00000017485	SUMOylation of DNA replication proteins		1	0	0.975	1.014	1.219	1.014	0.979	1.026	0.871	0.878	0.908	0.991	0.957011	0.922955	0.990541	0.986257	0.915652	0.999837	0.812663	0.908331	0.872443	0.941316	26.41
FALSE	High	Master Protein	Q01320	DNA topoisomerase 2-alpha OS=Mus musculus OX=10090 GN=Top2a PE=1 SV=2	0	FALSE	601.018	46	75	1204	61	1528	172.7	8.6	2588.74	75	cell cycle OR cell proliferation;cell organization and biogenesis;DNA metabolism;other metabolic processes;stress response;developmental processes;other biological processes	cytoskeleton;nucleus;other cell component	nucleic acid binding activity;other molecular function	Pf00204, Pf00521, Pf01751, Pf02518, Pf08070, Pf16898	21973	Top2a	E9PX08; mmu:21973; Q01320	ENSMUSG00000020914	SUMOylation of DNA replication proteins		1	13	0.947	1.462	1.301	0.813	1.031	0.899	0.796	0.96	1.142	1.182	0.984431	0.955818	0.986778	0.261491	0.999467	0.820409	0.406284	0.974061	0.998132	0.998467	29.48
FALSE	High	Master Protein	Q04750	DNA topoisomerase 1 OS=Mus musculus OX=10090 GN=Top1 PE=1 SV=2	0	FALSE	391.721	48	42	751	42	767	90.8	9.33	1766.46	42	cell organization and biogenesis;protein metabolism;DNA metabolism;RNA metabolism OR transcription;other metabolic processes;developmental processes;other biological processes	nucleus;other cell component	nucleic acid binding activity;kinase activity;other molecular function	Pf01028, Pf02919, Pf14370	21969	Top1	A2A4B7; mmu:21969; Q04750	ENSMUSG00000070544	SUMOylation of DNA replication proteins		1	0	1.004	1.576	1.307	0.871	1.171	0.844	0.902	1.061	1.203	1.45	0.81371	0.909171	0.985393	0.671844	0.432393	0.56267	0.884806	0.63159	0.998132	0.884478	25.03
FALSE	High	Master Protein	Q9CZW5	Mitochondrial import receptor subunit TOM70 OS=Mus musculus OX=10090 GN=Tomm70 PE=1 SV=2	0	FALSE	187.499	43	22	410	22	611	67.5	7.53	1031.45	22	cell organization and biogenesis;transport;other biological processes	other membranes;mitochondrion		Pf00515, Pf13174, Pf13181	28185	Tomm70	mmu:28185; Q8BNI6; Q9CZW5	ENSMUSG00000022752	Ub-specific processing proteases; DDX58/IFIH1-mediated induction of interferon-alpha/beta; PINK1-PRKN Mediated Mitophagy		3	0	0.96	1.252	1.08	0.948	1.095	0.994	0.936	0.963	1.059	1.011	0.97146	0.992997	0.944038	0.960659	0.886521	0.994163	0.971181	0.967048	0.933663	0.917982	20.69
FALSE	High	Master Protein	Q9CQN3	Mitochondrial import receptor subunit TOM6 homolog OS=Mus musculus OX=10090 GN=Tomm6 PE=3 SV=1	0	FALSE	22.4	58	2	41	2	74	7.9	4.89	104.67	2	transport	other membranes;mitochondrion		Pf15184	66119	Tomm6	mmu:66119; Q9CQN3	ENSMUSG00000033475	PINK1-PRKN Mediated Mitophagy		1	0	1.361	2.102	2.127	1.964	0.846	1.156	0.972	0.866	3.443	2.433	0.141585	0.49898	0.396166	0.0111523	0.568243	0.91712	0.990289	0.998795	0.00287088	0.150153	42.56
FALSE	High	Master Protein	B1AXP6	Mitochondrial import receptor subunit TOM5 homolog OS=Mus musculus OX=10090 GN=Tomm5 PE=3 SV=1	0	FALSE	8.171	33	3	53	3	51	6	9.6	86.03	3	cell organization and biogenesis;transport	other membranes;mitochondrion		Pf10642	68512	Tomm5	B1AXP6; B1AXP7; B1AXP8; B1AXP9; mmu:68512	ENSMUSG00000078713	PINK1-PRKN Mediated Mitophagy		1	0	0.927	1.418	1.355	0.889	0.905	0.833	0.885	0.894	1.438	1.482	0.953073	0.97073	0.970042	0.78671	0.480058	0.535501	0.858824	0.888461	0.862757	0.827007	36.08
FALSE	High	Master Protein	Q9QYA2	Mitochondrial import receptor subunit TOM40 homolog OS=Mus musculus OX=10090 GN=Tomm40 PE=1 SV=3	0	FALSE	166.292	49	10	248	10	361	37.9	7.74	896.27	10	cell organization and biogenesis;transport;other biological processes	other membranes;cytosol;mitochondrion;other cell component	transporter activity;other molecular function	Pf01459	53333	Tomm40	mmu:53333; Q3TBZ2; Q3TQA1; Q8VI26; Q8VI27; Q9QYA2; Q9Z2N1	ENSMUSG00000002984	PINK1-PRKN Mediated Mitophagy		1	0	0.884	0.824	0.859	0.903	1.002	0.958	0.989	0.968	0.906	0.848	0.782714	0.609731	0.560232	0.853369	0.946815	0.947889	0.978623	0.937179	0.8552	0.761182	22.24
FALSE	High	Master Protein	Q9CYG7	Mitochondrial import receptor subunit TOM34 OS=Mus musculus OX=10090 GN=Tomm34 PE=1 SV=1	0	FALSE	241.039	69	23	476	23	309	34.3	9.14	1208.8	23	cell organization and biogenesis;transport	other membranes;cytosol;mitochondrion;other cell component	other molecular function	Pf00515, Pf13181	67145	Tomm34	A2A5N5; A2A5N6; mmu:67145; Q3THD0; Q812F1; Q812F2; Q9CYG7; Q9D059	ENSMUSG00000018322			0	0	0.908	1.403	1.182	0.846	1.021	0.924	0.888	0.983	1.231	1.091	0.84889	0.974815	0.987836	0.490477	0.99615	0.908867	0.860109	0.928247	0.998132	0.968123	23.62
FALSE	High	Master Protein	Q9CPQ3	Mitochondrial import receptor subunit TOM22 homolog OS=Mus musculus OX=10090 GN=Tomm22 PE=1 SV=3	0	FALSE	161.244	78	8	240	8	142	15.5	4.34	954.4	8	cell organization and biogenesis;transport;other biological processes	other membranes;mitochondrion	transporter activity	Pf04281	223696	Tomm22	mmu:223696; Q543M4; Q9CPQ3; Q9D8D3	ENSMUSG00000022427	PINK1-PRKN Mediated Mitophagy		1	0	1.048	1.612	1.709	1.134	0.927	1.124	0.853	0.748	1.485	1.21	0.690837	0.844034	0.566507	0.668905	0.622814	0.870536	0.757648	0.137181	0.734798	0.981572	19.64
FALSE	High	Master Protein	Q9DCC8	Mitochondrial import receptor subunit TOM20 homolog OS=Mus musculus OX=10090 GN=Tomm20 PE=1 SV=1	0	FALSE	36.127	61	5	85	5	145	16.3	8.6	129.66	5	cell organization and biogenesis;transport;other biological processes	other membranes;cytoskeleton;mitochondrion;other cell component	transporter activity;other molecular function	Pf02064	67952	Tomm20	mmu:67952; Q9DCC8	ENSMUSG00000093904	PINK1-PRKN Mediated Mitophagy; Ub-specific processing proteases		2	0	0.99	1.884	1.917	1.3	0.91	1.017	0.826	0.523	2.099	1.992	0.942	0.520057	0.268549	0.40656	0.552954	0.999837	0.748014	0.00031342	0.10531	0.131808	37.37
FALSE	High	Master Protein	Q5SRX1	TOM1-like protein 2 OS=Mus musculus OX=10090 GN=Tom1l2 PE=1 SV=1	0	FALSE	15.006	8	2	13	2	507	55.6	4.82	7.96	2	transport;signal transduction;other biological processes	other membranes;other cytoplasmic organelle	other molecular function	Pf00790, Pf03127	216810	Tom1l2	A0JP66; mmu:216810; Q5SRX1; Q5SRX7; Q5SRY0; Q6P5D7; Q8C6J0; Q8C935; Q8CB51; Q8R4H1	ENSMUSG00000000538			0	0	0.814	1.434	1.593	100	1.507	1.382	0.658	0.01	0.626	0.74	0.889277	0.951029	0.903436	1.72667e-16	0.621803	0.914228	0.813919	1.746e-16	0.684167	0.935056	0
FALSE	High	Master Protein	O88746	Target of Myb protein 1 OS=Mus musculus OX=10090 GN=Tom1 PE=1 SV=1	0	FALSE	153.539	57	18	240	18	492	54.3	4.94	481.89	18	transport;signal transduction	other membranes;cytosol;other cytoplasmic organelle;other cell component	other molecular function	Pf00790, Pf03127	21968	Tom1	mmu:21968; O88746; Q3V4C6; Q9D120	ENSMUSG00000042870	Neutrophil degranulation		1	0	0.931	1.054	1.12	0.973	0.991	1.108	0.876	0.959	1.026	0.876	0.98017	0.949673	0.974203	0.970291	0.946815	0.932014	0.859276	0.964847	0.988126	0.833937	34.15
FALSE	High	Master Protein	Q9QZ06	Toll-interacting protein OS=Mus musculus OX=10090 GN=Tollip PE=1 SV=1	0	FALSE	69.399	50	10	110	10	274	30.3	5.17	255.89	10	protein metabolism;other metabolic processes;stress response;signal transduction;other biological processes	nucleus;other cell component	signal transduction activity or receptor binding;other molecular function	Pf00168, Pf02845	54473	Tollip	mmu:54473; Q543N1; Q9D5P5; Q9QZ06	ENSMUSG00000025139	Neutrophil degranulation; Interleukin-1 signaling	IL-1 signaling pathway	3	0	0.935	1.401	1.383	0.996	1.103	1.124	0.916	0.782	1.263	1.141	0.969988	0.949673	0.928615	0.994957	0.910076	0.885634	0.934063	0.339087	0.967911	0.994066	19.87
FALSE	High	Master Protein	Q9D2E2	Target of EGR1 protein 1 OS=Mus musculus OX=10090 GN=Toe1 PE=1 SV=1	0	FALSE	56.875	23	10	77	10	511	56.8	6.64	53.15	10	RNA metabolism OR transcription;other metabolic processes	nucleus;other cell component	nucleic acid binding activity;other molecular function	Pf00642, Pf04857	68276	Toe1	mmu:68276; Q3UFD8; Q8R5A4; Q9D2E2; Q9D412	ENSMUSG00000028688			0	0	1.083	1.3	1.248	1.086	0.951	0.935	0.926	1.08	1.189	0.806	0.658507	0.966778	0.985393	0.94472	0.912609	0.909281	0.971425	0.67803	0.988126	0.855437	50.32
FALSE	High	Master Protein	Q5SSZ5	Tensin-3 OS=Mus musculus OX=10090 GN=Tns3 PE=1 SV=1	0	FALSE	168.929	27	22	221	22	1440	155.5	6.65	434.71	22	developmental processes;other biological processes	cytosol;other cell component	other molecular function	Pf00017, Pf08416, Pf10409	319939	Tns3	mmu:319939; Q3TZ54; Q5SSZ5; Q8BJA7	ENSMUSG00000020422	MET interacts with TNS proteins		1	0	0.925	0.956	0.9	1.236	1.184	1.053	1.216	0.916	0.948	0.95	0.955579	0.870534	0.667105	0.324054	0.553034	0.994163	0.365495	0.987589	0.90494	0.912447	22.29
FALSE	High	Master Protein	Q6P2B1	Transportin-3 OS=Mus musculus OX=10090 GN=Tnpo3 PE=1 SV=1	0	FALSE	242.469	33	21	394	20	923	104.1	5.57	889.28	21	transport	other membranes;nucleus;other cell component	other molecular function	Pf08389	320938	Tnpo3	mmu:320938; Q6P2B1; Q7TSL6; Q8BKX4; Q8BP42	ENSMUSG00000012535			0	1	0.954	1.437	1.318	0.923	1.009	1.072	0.807	0.887	1.107	0.969	0.98132	0.956279	0.985393	0.917323	0.972203	0.930642	0.501646	0.866706	0.988126	0.86673	28.09
FALSE	High	Master Protein	Q99LG2	Transportin-2 OS=Mus musculus OX=10090 GN=Tnpo2 PE=1 SV=1	0	FALSE	108.03	25	17	230	10	887	100.4	4.98	359.18	17	transport;other biological processes	nucleus;other cell component	other molecular function	Pf03810, Pf13513	212999	Tnpo2	mmu:212999; Q8C0U9; Q99LG2	ENSMUSG00000031691			0	0	0.746	1.166	0.999	1.012	0.956	1.188	0.813	0.688	0.832	0.715	0.412359	0.992997	0.935531	0.997948	0.928933	0.887207	0.773747	0.505586	0.831671	0.720644	44.52
FALSE	High	Master Protein	Q8BFY9-2	Isoform 2 of Transportin-1 OS=Mus musculus OX=10090 GN=Tnpo1	0	FALSE	353.532	49	33	604	26	890	101.2	4.96	1548.34	33						Tnpo1	Q8BFY9-2				0	6	0.927	1.37	1.241	0.962	0.958	1.135	0.82	0.837	1.253	0.991	0.945796	0.984473	0.997704	0.985729	0.826924	0.759646	0.564677	0.599731	0.99782	0.891447	29.51
FALSE	High	Master Protein	Q9WUU8	TNFAIP3-interacting protein 1 OS=Mus musculus OX=10090 GN=Tnip1 PE=1 SV=1	0	FALSE	56.815	15	8	63	8	647	73	6.05	127.91	8	cell adhesion;protein metabolism;other metabolic processes;stress response;signal transduction;other biological processes	cytosol;nucleus;other cell component	other molecular function		57783	Tnip1	mmu:57783; Q922A9; Q922F7; Q9EPP8; Q9R0X3; Q9WUU8	ENSMUSG00000020400	Ovarian tumor domain proteases	EGFR1 signaling pathway	2	0	1.012	2.016	1.858	1.098	0.996	1.025	0.9	0.861	1.58	1.611	0.924313	0.380725	0.415745	0.949091	0.961662	0.998569	0.920987	0.966266	0.520183	0.685301	26.5
FALSE	High	Master Protein	P41274	Tumor necrosis factor ligand superfamily member 9 OS=Mus musculus OX=10090 GN=Tnfsf9 PE=1 SV=1	0	FALSE	21.811	19	3	15	3	309	33.8	5.78	21.69	3	developmental processes;signal transduction;other biological processes	non-structural extracellular;plasma membrane;other membranes	signal transduction activity or receptor binding	Pf00229	21950	Tnfsf9	mmu:21950; P41274	ENSMUSG00000035678	TNFs bind their physiological receptors	Factors and pathways affecting insulin-like growth factor (IGF1)-Akt signaling	2	0	100		100	0.844	0.01	0.882		100	100	100	1.8529e-16		1.66269e-16	0.835661	2.63924e-16	0.901002		1.746e-16	1.60445e-16	1.60608e-16
FALSE	High	Master Protein	Q9D8Y7	Tumor necrosis factor alpha-induced protein 8-like protein 2 OS=Mus musculus OX=10090 GN=Tnfaip8l2 PE=1 SV=1	0	FALSE	68.392	48	6	99	6	184	20.6	7.96	299.52	6	stress response;other biological processes	other cell component		Pf05527	69769	Tnfaip8l2	mmu:69769; Q9D8Y7	ENSMUSG00000013707	PI Metabolism		1	0	0.711	0.584	0.841	0.93	0.89	1.045	0.952	0.677	0.524	0.646	0.00699582	0.0852618	0.523228	0.897665	0.546122	0.998439	0.984061	0.0394399	0.0513675	0.245755	32.97
FALSE	High	Master Protein	Q921Z5	Tumor necrosis factor alpha-induced protein 8 OS=Mus musculus OX=10090 GN=Tnfaip8 PE=1 SV=1	0	FALSE	48.878	31	5	60	5	198	22.9	7.93	175.34	5	stress response;other biological processes	nucleus;other cell component	enzyme regulator activity	Pf05527	106869	Tnfaip8	mmu:106869; Q3TQS5; Q3U9V7; Q3UBG8; Q8BTH4; Q921Z5	ENSMUSG00000062210	PI Metabolism		1	0	0.982	1.066	1.162	1.319	1.174	1.302	1.278	0.831	0.974	1.055	0.98022	0.961013	0.994634	0.764248	0.728052	0.457137	0.490499	0.934197	0.994658	0.993019	20.46
FALSE	High	Master Protein	Q61333	Tumor necrosis factor alpha-induced protein 2 OS=Mus musculus OX=10090 GN=Tnfaip2 PE=1 SV=2	0	FALSE	81.495	28	14	154	14	691	78.1	6.07	300.06	14	transport;developmental processes;other biological processes	other cell component	other molecular function	Pf06046	21928	Tnfaip2	mmu:21928; Q3T9B0; Q3TCH9; Q61333; Q922G1	ENSMUSG00000021281			0	0	1.181	1.422	2.026	1.135	0.966	1.126	0.935	0.856	1.43	1.634	0.191011	0.933099	0.272813	0.864059	0.906975	0.908867	0.977457	0.934164	0.765323	0.626924	26.26
FALSE	High	Master Protein	P06804	Tumor necrosis factor OS=Mus musculus OX=10090 GN=Tnf PE=1 SV=2	0	FALSE	16.559	26	5	12	5	235	25.9	5.11	10.47	5	cell adhesion;cell cycle OR cell proliferation;cell organization and biogenesis;other metabolic processes;stress response;developmental processes;signal transduction;other biological processes	non-structural extracellular;plasma membrane;other membranes;other cytoplasmic organelle;other cell component	signal transduction activity or receptor binding;nucleic acid binding activity;other molecular function	Pf00229	21926	Tnf	mmu:21926; O35853; P06804; Q62326; Q91VF3	ENSMUSG00000024401	TNFR2 non-canonical NF-kB pathway; TNFR1-induced proapoptotic signaling; Regulation of TNFR1 signaling; TNFR1-induced NFkappaB signaling pathway; TNFR1-mediated ceramide production	TGF-beta signaling pathway; EBV LMP1 signaling; Apoptosis; SIDS susceptibility pathways; Oxidative damage response; MicroRNAs in cardiomyocyte hypertrophy; Iron homeostasis; Alzheimer's disease; Cytokines and inflammatory response; Spinal cord injury; Notch signaling pathway; Lung fibrosis; Factors and pathways affecting insulin-like growth factor (IGF1)-Akt signaling; Matrix metalloproteinases; …	24	0	1.662	1.184	2.282	0.897		1.017	1.493	2.765		3.449	0.00929861	0.998338	0.269508	0.864059		0.994163	0.483965	0.00012058		0.0679467	27.37
FALSE	High	Master Protein	Q8C0L0	Thioredoxin-related transmembrane protein 4 OS=Mus musculus OX=10090 GN=Tmx4 PE=1 SV=2	0	FALSE	26.96	18	4	47	4	335	37.1	4.37	88.65	4		other membranes;nucleus		Pf00085	52837	Tmx4	mmu:52837; Q3UHC6; Q6ZPW7; Q80X49; Q8C0L0	ENSMUSG00000034723			0	0	1.081	0.754	1.049	1.105	0.862	1.084	0.851	0.887	0.845	0.925	0.850768	0.710924	0.961535	0.949014	0.788538	0.994163	0.880482	0.99904	0.912804	0.949926	24.44
FALSE	High	Master Protein	Q8BXZ1	Protein disulfide-isomerase TMX3 OS=Mus musculus OX=10090 GN=Tmx3 PE=1 SV=2	0	FALSE	102.97	32	12	170	12	456	51.8	5.16	432.12	12	protein metabolism;other metabolic processes	other membranes;ER/Golgi;other cell component	other molecular function	Pf00085, Pf13848	67988	Tmx3	mmu:67988; Q3US84; Q6PGA1; Q6ZPH5; Q8BXZ1; Q8BZB8	ENSMUSG00000024614	Platelet degranulation		1	0	0.985	1.094	1.087	1.005	1.051	0.922	1.06	1.029	1.058	1.223	0.931611	0.96926	0.95291	0.997948	0.994469	0.844759	0.882339	0.811131	0.99782	0.979817	29.42
FALSE	High	Master Protein	Q9D710	Thioredoxin-related transmembrane protein 2 OS=Mus musculus OX=10090 GN=Tmx2 PE=1 SV=1	0	FALSE	73.015	31	7	149	7	295	33.9	8.75	337.3	7	developmental processes	other membranes;mitochondrion;ER/Golgi;other cell component	other molecular function	Pf00085	66958	Tmx2	mmu:66958; Q8BW13; Q9D710	ENSMUSG00000050043			0	0	0.97	0.783	0.883	1.038	1.038	1.185	0.92	0.879	0.735	0.683	0.966157	0.688923	0.748622	0.981928	0.999467	0.844567	0.955054	0.942302	0.618458	0.454206	21.32
FALSE	High	Master Protein	Q8VBT0	Thioredoxin-related transmembrane protein 1 OS=Mus musculus OX=10090 GN=Tmx1 PE=1 SV=1	0	FALSE	70.33	18	8	169	8	278	31.4	5.29	400.44	8	stress response	other membranes;ER/Golgi	other molecular function	Pf00085	72736	Tmx1	mmu:72736; Q3UCI8; Q8VBT0; Q9CSD5	ENSMUSG00000021072			0	0	0.917	1.149	1.122	1.007	1.037	0.896	1.107	1.005	1.241	1.301	0.945796	0.985393	0.985393	0.992919	0.999467	0.7484	0.750434	0.859496	0.971016	0.937476	21.36
FALSE	High	Master Protein	Q8BRH0	Protein O-mannosyl-transferase TMTC3 OS=Mus musculus OX=10090 GN=Tmtc3 PE=1 SV=2	0	FALSE	24.647	8	5	39	5	920	104.1	8.53	17.96	5	protein metabolism;other metabolic processes;stress response;developmental processes;other biological processes	other membranes;ER/Golgi	other molecular function	Pf00515, Pf08409, Pf13174, Pf13181	237500	Tmtc3	mmu:237500; Q3TMN6; Q8BRH0				0	0	1.037	1.155	1.102	1.087	0.939	1.196	0.991	0.884	1.244	0.963	0.925883	0.992997	0.985393	0.963991	0.929123	0.91712	0.977457	0.99904	0.965838	0.967582	11.57
FALSE	High	Master Protein	P20065-2	Isoform Short of Thymosin beta-4 OS=Mus musculus OX=10090 GN=Tmsb4x	0	FALSE	146.167	95	9	213	9	44	5.1	5.06	618.14	9						Tmsb4x	P20065-2				0	0	1.313	3.768	4.058	1.856	0.779	0.946	1.192	0.917	4.939	4.267	4.93634e-05	0.00053204	2.57452e-06	9.87005e-09	0.00418614	0.938217	0.356955	0.975342	5.73187e-10	3.57831e-07	60.3
FALSE	High	Master Protein	Q6ZWY8	Thymosin beta-10 OS=Mus musculus OX=10090 GN=Tmsb10 PE=1 SV=3	0	FALSE	24.952	39	2	30	2	44	5	5.36	76.82	2	cell organization and biogenesis;other biological processes	cytoskeleton;other cell component	cytoskeletal activity	Pf01290	19240	Tmsb10	mmu:19240; Q3V2M3; Q6ZWY8	ENSMUSG00000079523; ENSMUSG00000091955			0	0	0.875	1.053	0.999	0.852	1.027	1.035	0.963	1.102	0.78	1.031	0.897377	0.949439	0.934757	0.781444	0.999467	0.999837	0.99335	0.759876	0.714398	0.98476	12.33
FALSE	High	Master Protein	Q61029	Lamina-associated polypeptide 2, isoforms beta/delta/epsilon/gamma OS=Mus musculus OX=10090 GN=Tmpo PE=1 SV=4	0	FALSE	315.088	59	22	502	3	452	50.3	9.45	1488.22	22	other biological processes	other membranes;nucleus;other cell component	nucleic acid binding activity	Pf03020, Pf08198	21917	Tmpo	mmu:21917; Q3UCI5; Q61029; Q61030; Q61031; Q61032	ENSMUSG00000019961			0	8	0.994	1.387	1.412	0.882	1.035	0.829	1.053	1.282	1.304	1.848	0.889277	0.96475	0.915619	0.758637	0.999467	0.474596	0.872583	0.00556375	0.928634	0.279624	18.31
FALSE	High	Master Protein	Q61033	Lamina-associated polypeptide 2, isoforms alpha/zeta OS=Mus musculus OX=10090 GN=Tmpo PE=1 SV=4	0	FALSE	297.641	49	24	435	13	693	75.1	8.05	1193.43	24	other biological processes	other membranes;nucleus;other cell component	nucleic acid binding activity;other molecular function	Pf03020, Pf08198, Pf11560	21917	Tmpo	B2RUB9; Q61028; Q61033	ENSMUSG00000019961			0	11	0.971	1.274	1.439	0.899	1.058	0.9	0.98	1.069	1.107	1.367	0.945796	0.994422	0.912919	0.842283	0.971218	0.820462	0.991127	0.585276	0.997054	0.910993	31.32
FALSE	High	Master Protein	Q9JHJ0	Tropomodulin-3 OS=Mus musculus OX=10090 GN=Tmod3 PE=1 SV=1	0	FALSE	128.792	55	16	254	16	352	39.5	5.14	652.41	16	cell organization and biogenesis;developmental processes;other biological processes	cytoskeleton;other cell component	cytoskeletal activity	Pf03250	50875	Tmod3	mmu:50875; Q3TIT1; Q9JHJ0	ENSMUSG00000058587	RND3 GTPase cycle; Striated Muscle Contraction; RHOBTB2 GTPase cycle		3	0	0.828	1.15	1.284	0.869	1.057	1.087	0.947	0.897	0.968	1.113	0.38648	0.981381	0.984752	0.705982	0.989297	0.930642	0.984061	0.93597	0.912804	0.996475	25.72
FALSE	High	Master Protein	Q91ZE0	Trimethyllysine dioxygenase, mitochondrial OS=Mus musculus OX=10090 GN=Tmlhe PE=1 SV=2	0	FALSE	37.665	12	5	84	5	421	49.6	8.25	140.58	5	other metabolic processes;other biological processes	mitochondrion	other molecular function	Pf02668, Pf06155	192289	Tmlhe	mmu:192289; Q3TSX6; Q3UMX1; Q91XH1; Q91ZE0				0	0	0.882	0.502	0.671	1.114	1.031	1.168	0.961	0.779	0.512	0.558	0.701617	0.00888128	0.0727505	0.74492	0.994638	0.73884	0.995931	0.252606	0.00100366	0.0199737	25.29
FALSE	High	Master Protein	B9EKI3	TATA element modulatory factor OS=Mus musculus OX=10090 GN=Tmf1 PE=1 SV=2	0	FALSE	20.654	6	4	28	4	1091	121.7	4.87	22.22	4	cell-cell signaling;cell organization and biogenesis;stress response;transport;developmental processes;signal transduction;other biological processes	other membranes;ER/Golgi;nucleus	nucleic acid binding activity;other molecular function	Pf12325, Pf12329	232286	Tmf1	B9EKI3; E9QPJ3; mmu:232286; Q3UMH8; Q3UMR3	ENSMUSG00000030059	Retrograde transport at the Trans-Golgi-Network		1	0		0.01	0.01	0.845	0.01	0.01	0.905	0.551	0.746	0.949		1.55664e-16	1.66269e-16	0.860847	2.63924e-16	2.73848e-16	0.996477	0.618026	0.880284	0.996371
FALSE	High	Master Protein	Q8VD00	Sigma intracellular receptor 2 OS=Mus musculus OX=10090 GN=Tmem97 PE=1 SV=1	0	FALSE	11.388	9	2	17	2	176	20.8	9.28	49.26	2	other biological processes	plasma membrane;other membranes;ER/Golgi;nucleus;other cytoplasmic organelle		Pf05241	69071	Tmem97	mmu:69071; Q8VD00	ENSMUSG00000037278			0	0	0.921	1.516	1.476	1.084	1.127	1.287	0.714	0.674	1.146	0.677	0.945894	0.916816	0.940631	0.986257	0.895934	0.788782	0.556927	0.706987	0.998132	0.618908	38.01
FALSE	High	Master Protein	Q9CR23	Proton-transporting V-type ATPase complex assembly regulator TMEM9 OS=Mus musculus OX=10090 GN=Tmem9 PE=1 SV=1	0.001	FALSE	6.019	14	2	9	2	183	20.6	6.95	1.73	2	cell organization and biogenesis;transport;other biological processes	non-structural extracellular;other membranes;cytoskeleton;other cytoplasmic organelle;other cell component		Pf05434	66241	Tmem9	mmu:66241; Q3U459; Q9CR23	ENSMUSG00000026411			0	0	0.896	1.87	1.968	0.872	1.345	0.938	1.402	1.546	2.01	2.873	0.955579	0.763746	0.603086	0.892507	0.801769	0.91712	0.650664	0.443947	0.524821	0.148132	33.83
FALSE	High	Master Protein	Q8BXN9	Transmembrane protein 87A OS=Mus musculus OX=10090 GN=Tmem87a PE=1 SV=1	0	FALSE	52.313	15	6	87	6	555	63.3	6.67	203.62	6	transport	other membranes;cytosol;ER/Golgi		Pf06814	211499	Tmem87a	mmu:211499; Q8BTV9; Q8BU98; Q8BXN9; Q8R2P9; Q8R3S7		RHOA GTPase cycle		1	0	1.047	0.991	0.931	1.193	1.198	1.013	1.051	0.735	0.84	0.97	0.812622	0.942078	0.871196	0.738771	0.664006	0.994163	0.913708	0.580727	0.878183	0.975938	37.43
FALSE	High	Master Protein	Q921N7	Transmembrane protein 70, mitochondrial OS=Mus musculus OX=10090 GN=Tmem70 PE=2 SV=2	0	FALSE	8.573	8	2	36	2	253	28.3	7.47	45.68	2	cell organization and biogenesis	other membranes;mitochondrion;nucleus	other molecular function	Pf06979	70397	Tmem70	mmu:70397; Q3TKB6; Q3UAP8; Q921N7; Q9CQY4; Q9D7R8	ENSMUSG00000025940			0	0	0.761	1.298	1.117	0.769	1.09	0.853	1.179	1.436	1.428	1.539	0.37307	0.981381	0.985393	0.446919	0.931794	0.659878	0.677734	0.129277	0.872443	0.812368	26.7
FALSE	High	Master Protein	Q9D850	Transmembrane protein 68 OS=Mus musculus OX=10090 GN=Tmem68 PE=2 SV=1	0.002	FALSE	4.428	7	2	7	2	329	37.8	8.46	4.04	2		other membranes	other molecular function	Pf01553	72098	Tmem68	mmu:72098; Q3UGT4; Q8BTV3; Q9D850	ENSMUSG00000028232			0	0	0.818	0.979	1.272	1.161	1.048	1.254	1.023	0.748	1.061	1.101	0.886057	0.951029	0.987836	0.949043	0.997196	0.91712	0.971425	0.897016	0.998243	0.999777	23.09
FALSE	High	Master Protein	Q91YT8	CSC1-like protein 1 OS=Mus musculus OX=10090 GN=Tmem63a PE=1 SV=1	0	FALSE	15.495	5	3	17	3	804	91.8	7.93	5.83	3	transport	plasma membrane;other membranes;cytoskeleton;other cytoplasmic organelle;other cell component	transporter activity;nucleic acid binding activity	Pf02714, Pf13967, Pf14703	208795	Tmem63a	mmu:208795; Q3TCS5; Q69ZZ1; Q91YT8	ENSMUSG00000026519	Neutrophil degranulation		1	0	0.929	1.623	1.389	0.932	1	1.038	1.031	1.121	1.687	1.295	0.955579	0.896986	0.974203	0.930663	0.988917	0.998439	0.961625	0.779396	0.741986	0.966071	12.31
FALSE	High	Master Protein	Q9DBS1	Transmembrane protein 43 OS=Mus musculus OX=10090 GN=Tmem43 PE=1 SV=1	0	FALSE	138.68	51	16	254	16	400	44.8	7.36	709.57	16	cell organization and biogenesis	other membranes;ER/Golgi;nucleus	other molecular function	Pf07787	74122	Tmem43	mmu:74122; Q9DBS1	ENSMUSG00000030095			0	0	0.793	0.833	0.865	0.914	1.021	1.222	0.93	0.929	0.758	0.61	0.13593	0.634031	0.65312	0.879789	0.985467	0.607903	0.957529	0.99904	0.490001	0.0927839	28.21
FALSE	High	Master Protein	Q8K1A5	Transmembrane protein 41B OS=Mus musculus OX=10090 GN=Tmem41b PE=1 SV=1	0	FALSE	33.927	20	4	78	4	291	32.4	9.31	65.13	4	cell organization and biogenesis;other metabolic processes;transport;developmental processes;other biological processes	other membranes;ER/Golgi;other cell component	transporter activity	Pf09335	233724	Tmem41b	mmu:233724; Q3TKT0; Q3TLK6; Q8C1X2; Q8CBS5; Q8CBU5; Q8K1A5	ENSMUSG00000047554			0	0	0.816	0.946	0.829	0.922	1.003	0.992	1.005	0.923	0.925	0.86	0.440848	0.914191	0.513802	0.88481	0.972203	0.978852	0.97002	0.99904	0.920778	0.846739	27.71
FALSE	High	Master Protein	Q9D8U2	Transmembrane protein 41A OS=Mus musculus OX=10090 GN=Tmem41a PE=2 SV=1	0	FALSE	22.991	14	3	37	3	264	29.4	8.81	63.47	3		other membranes		Pf09335	66664	Tmem41a	mmu:66664; Q9D8U2	ENSMUSG00000022856			0	0	1.179	1.153	1.101	1.11	1.068	1.15	0.912	0.904	1.033	0.944	0.567533	0.99041	0.984752	0.949932	0.979945	0.948398	0.973005	0.99904	0.998132	0.960273	45.56
FALSE	High	Master Protein	Q9DAV9	Trimeric intracellular cation channel type B OS=Mus musculus OX=10090 GN=Tmem38b PE=1 SV=1	0	FALSE	14.701	10	2	21	2	292	32.6	9.11	24.43	2	cell organization and biogenesis;other metabolic processes;transport;developmental processes;signal transduction;other biological processes	other membranes;ER/Golgi	transporter activity;other molecular function	Pf05197	52076	Tmem38b	A2AQG4; mmu:52076; Q3U6M4; Q3UBM6; Q3UWS8; Q9DAV9	ENSMUSG00000028420			0	0	1.104	0.982	0.938	1.404	0.83	1.635	0.939	0.615	1.071	0.539	0.912505	0.947954	0.901677	0.792536	0.892947	0.709732	0.988005	0.791905	0.998636	0.690605	18.61
FALSE	High	Master Protein	Q9CR67	Transmembrane protein 33 OS=Mus musculus OX=10090 GN=Tmem33 PE=1 SV=1	0	FALSE	38.336	33	8	128	8	247	28	9.66	277.89	8	cell organization and biogenesis;stress response;other biological processes	other membranes;ER/Golgi;nucleus;other cell component		Pf03661	67878	Tmem33	mmu:67878; Q544Q3; Q9CR67; Q9D3M3; Q9DAV4	ENSMUSG00000037720			0	0	0.893	1.084	0.877	0.95	1.071	0.998	1.06	1.017	1.024	0.98	0.849371	0.955818	0.694593	0.949387	0.969623	0.994163	0.862017	0.801284	0.967302	0.934429	18.42
FALSE	High	Master Protein	Q8BMD6	Transmembrane protein 260 OS=Mus musculus OX=10090 GN=Tmem260 PE=2 SV=2	0	FALSE	7.656	5	2	15	2	703	78.9	8.29	5.25	2		other membranes		Pf11028	218989	Tmem260	mmu:218989; Q6GT69; Q80SZ4; Q8BMD6; Q8BMG3; Q8BW28; Q8BYU4	ENSMUSG00000036339			0	0	0.941	3.536	2.665	1.46	0.935	1.187	0.957	0.516	3.614	2.134	0.98132	0.0439411	0.227312	0.731191	0.930482	0.955267	0.978873	0.501304	0.01106	0.61451	27.2
FALSE	High	Master Protein	Q5F285	Transmembrane protein 256 OS=Mus musculus OX=10090 GN=Tmem256 PE=1 SV=1	0	FALSE	18.535	33	2	27	2	113	11.6	8.94	122.57	2		other membranes		Pf04241	69186	Tmem256	mmu:69186; Q5F285	ENSMUSG00000070394			0	0	0.866	0.816	0.876	0.928	1.081	1.403	1.013	0.827	0.765	0.708	0.860094	0.774686	0.789177	0.923887	0.970385	0.574412	0.955724	0.942302	0.863999	0.701359	24.68
FALSE	High	Master Protein	B1AZA5	Transmembrane protein 245 OS=Mus musculus OX=10090 GN=Tmem245 PE=1 SV=1	0	FALSE	12.677	5	2	5	2	876	97.3	8.75	1.94	2		other membranes		Pf01594		Tmem245	B1AZA5	ENSMUSG00000055296			0	0
FALSE	High	Master Protein	Q8CIB6	Transmembrane protein 230 OS=Mus musculus OX=10090 GN=Tmem230 PE=1 SV=1	0	FALSE	14.104	22	3	8	3	120	13.2	9.31	4.02	3	transport	other membranes;ER/Golgi;other cytoplasmic organelle;other cell component		Pf05915	70612	Tmem230	mmu:70612; Q8CIB6; Q9CYF7	ENSMUSG00000027341			0	0	1.093	0.984	0.861	1.327	0.875	0.855	1.206	0.956	1.366	1.235	0.88278	0.937081	0.767576	0.552734	0.728052	0.797471	0.646181	0.958975	0.902095	0.968152	15.57
FALSE	High	Master Protein	Q8BM55	Transmembrane protein 214 OS=Mus musculus OX=10090 GN=Tmem214 PE=1 SV=1	0	FALSE	116.557	29	18	271	18	687	76.4	9.29	599.85	18	other biological processes	other membranes;cytosol;cytoskeleton;ER/Golgi		Pf10151	68796	Tmem214	mmu:68796; Q3TLH3; Q3UPX9; Q78HK3; Q8BM55; Q8R0D5; Q8R237; Q8VC05	ENSMUSG00000038828			0	0	0.955	1.118	1.086	1.001	1.002	0.971	0.941	0.939	1.018	1.087	0.98022	0.955818	0.952434	0.98786	0.946815	0.965534	0.973578	0.99904	0.925487	0.981572	21.24
FALSE	High	Master Protein	Q8BRG8	Transmembrane protein 209 OS=Mus musculus OX=10090 GN=Tmem209 PE=2 SV=1	0	FALSE	89.214	27	9	95	9	561	62.9	8.73	160.86	9		other membranes		Pf09786	72649	Tmem209	mmu:72649; Q80WQ3; Q8BP02; Q8BRG8; Q8C202; Q8CDY5	ENSMUSG00000029782			0	0	1.033	1.177	1.083	1.054	0.951	0.92	0.889	0.824	1.053	0.933	0.925648	0.999995	0.974203	0.992919	0.916948	0.909281	0.949614	0.939835	0.998132	0.965948	20.09
FALSE	High	Master Protein	Q91XE8	Transmembrane protein 205 OS=Mus musculus OX=10090 GN=Tmem205 PE=1 SV=1	0	FALSE	18.599	17	3	34	3	189	21.2	9.42	88.5	3		other membranes		Pf13664	235043	Tmem205	mmu:235043; Q91XE8; Q9JME6	ENSMUSG00000040883			0	0	0.94	0.73	0.677	1.298	1.439	1.24	1.659	1.315	0.694	1.079	0.984442	0.465922	0.270637	0.433669	0.0611475	0.792213	0.00703118	0.281371	0.623817	0.999777	26.73
FALSE	High	Master Protein	A2A8U2	Transmembrane protein 201 OS=Mus musculus OX=10090 GN=Tmem201 PE=1 SV=1	0	FALSE	10.429	6	3	18	3	664	72.5	9.2	5.68	3	cell organization and biogenesis;transport;other biological processes	other membranes;nucleus	cytoskeletal activity;other molecular function	Pf09779, Pf10476	230917	Tmem201	A2A8U2; mmu:230917; Q3U5F3; Q6GQS9; Q8BNY3	ENSMUSG00000044700			0	0		100			1.161				100			1.55664e-16			0.942514				1.60445e-16
FALSE	High	Master Protein	Q5SYH2	Transmembrane protein 199 OS=Mus musculus OX=10090 GN=Tmem199 PE=1 SV=1	0	FALSE	21.146	18	5	49	5	208	23.1	9.1	75.81	5	cell organization and biogenesis;protein metabolism;other metabolic processes;other biological processes	other membranes;ER/Golgi;other cytoplasmic organelle;other cell component		Pf11712	195040	Tmem199	mmu:195040; Q5SYH2	ENSMUSG00000051232			0	0	0.849	1.741	1.963	0.977	1.012	1.123	1.102	1.038	1.981	1.772	0.788465	0.697999	0.335097	0.979323	0.981441	0.924928	0.823893	0.866706	0.208263	0.610126	21.83
FALSE	High	Master Protein	Q9CR76	Transmembrane protein 186 OS=Mus musculus OX=10090 GN=Tmem186 PE=1 SV=2	0	FALSE	10.864	12	2	7	2	216	24.6	10.11	12.11	2	cell organization and biogenesis	other membranes			66690	Tmem186	mmu:66690; Q8BHA7; Q8BHT1; Q9CR76	ENSMUSG00000043140	Complex I biogenesis		2	0	1.318	0.01	0.01	1.417		0.01	0.673	0.646	0.01		0.564351	1.55664e-16	1.66269e-16	0.702489		2.73848e-16	0.683888	0.73448	1.60445e-16		18.46
FALSE	High	Master Protein	Q8BPE4	Transmembrane protein 177 OS=Mus musculus OX=10090 GN=Tmem177 PE=1 SV=1	0	FALSE	9.093	15	2	19	2	311	34	9.77	2.56	2		other membranes;mitochondrion			66343	Tmem177	mmu:66343; Q8BPE4	ENSMUSG00000036975			0	0	1.325	0.527	0.534	1.554	1.005	1.417	0.772	0.658	0.552	0.309	0.515201	0.168266	0.193821	0.527085	0.999467	0.892542	0.855477	0.761185	0.525565	0.107496	35.27
FALSE	High	Master Protein	Q9R1Q6	Transmembrane protein 176B OS=Mus musculus OX=10090 GN=Tmem176b PE=1 SV=1	0	FALSE	72.784	23	8	115	8	263	28.3	7.84	274.69	8	other biological processes	other membranes;nucleus		Pf04103	65963	Tmem176b	mmu:65963; Q9R1Q6; Q9WU52	ENSMUSG00000029810			0	0	0.768	2.651	1.971	1.212	1.501	1.043	1.017	0.738	1.563	1.757	0.427902	0.0467622	0.314057	0.813277	0.000623559	0.999145	0.955724	0.770939	0.677566	0.622014	35.15
FALSE	High	Master Protein	Q9CR64	Protein kish-A OS=Mus musculus OX=10090 GN=Tmem167a PE=1 SV=1	0	FALSE	9.725	25	2	28	2	72	8.1	8.95	55	2	transport	other membranes;ER/Golgi		Pf06842	66074	Tmem167a	mmu:66074; Q8R3W3; Q9CR64; Q9CZU1	ENSMUSG00000012422			0	0	0.844	0.839	0.913	1.174	1.164	1.208	0.926	0.743	0.714	0.783	0.774989	0.757712	0.833842	0.842787	0.801331	0.857267	0.97067	0.683331	0.564201	0.827347	10.32
FALSE	High	Master Protein	P52875	Transmembrane protein 165 OS=Mus musculus OX=10090 GN=Tmem165 PE=1 SV=2	0	FALSE	45.005	17	3	75	3	323	34.8	7.46	227.89	3	cell organization and biogenesis;protein metabolism;other metabolic processes;transport;other biological processes	other membranes;ER/Golgi;other cytoplasmic organelle;other cell component	transporter activity	Pf01169	21982	Tmem165	mmu:21982; P52875; Q9R292	ENSMUSG00000029234			0	0	0.935	0.68	0.833	0.905	1.122	1.173	0.966	0.955	0.961	0.784	0.96294	0.556723	0.756302	0.900315	0.911248	0.924928	0.99582	0.96335	0.968109	0.858157	26.68
FALSE	High	Master Protein	Q6PHN7	Transmembrane protein 164 OS=Mus musculus OX=10090 GN=Tmem164 PE=1 SV=1	0.001	FALSE	6.047	7	2	26	2	296	33.4	8.1	23.73	2		other membranes		Pf14808	209497	Tmem164	mmu:209497; Q6PHN7	ENSMUSG00000047045			0	0	0.813	1.919	1.042	0.796	1.106	0.987	0.814	1	1.404	1.036	0.870848	0.745461	0.974203	0.72989	0.969623	0.979177	0.940313	0.939835	0.906366	0.998506	13.53
FALSE	High	Master Protein	Q9CQN6	Transmembrane protein 14C OS=Mus musculus OX=10090 GN=Tmem14c PE=1 SV=1	0	FALSE	25.803	50	3	52	3	114	11.6	9.7	103.38	3	other metabolic processes;transport;developmental processes;other biological processes	other membranes;mitochondrion	other molecular function	Pf03647	66154	Tmem14c	mmu:66154; Q543H6; Q9CQN6; Q9D849	ENSMUSG00000021361			0	0	0.871	0.652	0.983	0.958	0.774	1.816	1.091	0.772	0.767	0.693	0.89496	0.486996	0.922391	0.959247	0.333465	0.0227437	0.836556	0.853291	0.830872	0.701359	13.42
FALSE	High	Master Protein	O70472	Transmembrane protein 131 OS=Mus musculus OX=10090 GN=Tmem131 PE=2 SV=2	0	FALSE	8.354	1	2	8	2	1877	204.5	8.54	14.69	2		other membranes		Pf12371, Pf19532	56030	Tmem131	mmu:56030; O70472; Q8CHH3	ENSMUSG00000026116			0	0	0.752	1.068	1.112	0.814	0.821	100	0.851	0.786	1.107	0.01	0.725972	0.974815	0.985393	0.804887	0.840612	2.73848e-16	0.977457	0.940127	0.998132	1.60608e-16	23.33
FALSE	High	Master Protein	Q9D1R1	Complex I assembly factor TMEM126B, mitochondrial OS=Mus musculus OX=10090 GN=Tmem126b PE=1 SV=1	0	FALSE	11.533	15	3	14	3	230	25.4	9.51	10.31	3	cell organization and biogenesis	other membranes;mitochondrion		Pf07114	68472	Tmem126b	mmu:68472; Q9D1R1	ENSMUSG00000030614	Complex I biogenesis		1	0	0.635	0.307	0.265	0.74	1.226	1.198	1.308	1.199	0.36	0.334	0.00177261	4.93569e-05	1.02034e-06	0.117795	0.669513	0.910291	0.318537	0.34656	0.00141689	0.00988724	23.6
FALSE	High	Master Protein	Q9D8Y1	Transmembrane protein 126A OS=Mus musculus OX=10090 GN=Tmem126a PE=1 SV=1	0	FALSE	19.275	28	5	43	5	196	21.5	9.41	63.39	5	cell organization and biogenesis;developmental processes	other membranes;mitochondrion		Pf07114	66271	Tmem126a	mmu:66271; Q9D8Y1	ENSMUSG00000030615			0	0	1.093	1.389	1.427	1.105	0.914	0.942	0.947	1.039	1.448	1.642	0.783029	0.96475	0.94608	0.936329	0.814796	0.91622	0.984735	0.856435	0.80393	0.701162	22.9
FALSE	High	Master Protein	Q9WUH1	Transmembrane protein 115 OS=Mus musculus OX=10090 GN=Tmem115 PE=1 SV=1	0	FALSE	7.97	9	2	21	2	350	38.1	7.5	3.46	2	transport	other membranes;ER/Golgi;nucleus	other molecular function	Pf08551	56395	Tmem115	mmu:56395; Q91VT6; Q9WUH1	ENSMUSG00000010045	COPI-mediated anterograde transport		1	0	1.018	1.183	1.182	1.172	1.001	1.165	0.748	0.705	1.016	0.633	0.945796	0.992997	0.991912	0.908762	0.989379	0.93224	0.596325	0.859154	0.998132	0.610126	33.67
FALSE	High	Master Protein	Q8BK08	Transmembrane protein 11, mitochondrial OS=Mus musculus OX=10090 GN=Tmem11 PE=1 SV=1	0	FALSE	18.197	17	3	48	3	190	21.3	7.36	91.83	3	cell organization and biogenesis	other membranes;mitochondrion		Pf14972	216821	Tmem11	mmu:216821; Q5NCT6; Q8BK08	ENSMUSG00000043284			0	0	0.949	1.442	1.226	0.98	0.947	1.015	0.989	0.948	1.378	1.075	0.999757	0.917053	0.987686	0.96474	0.837316	0.99679	0.98763	0.958989	0.821852	0.994251	39.96
FALSE	High	Master Protein	Q3UBX0	Transmembrane protein 109 OS=Mus musculus OX=10090 GN=Tmem109 PE=1 SV=2	0	FALSE	26.885	12	4	61	4	243	26.3	9.89	116.45	4	stress response;transport;signal transduction;other biological processes	other membranes;cytosol;ER/Golgi;nucleus	transporter activity	Pf14965	68539	Tmem109	mmu:68539; Q3UBX0; Q8R006	ENSMUSG00000034659			0	0	0.943	1.354	1.335	1.03	1.215	1.085	1.256	1.125	1.39	1.504	0.984684	0.962791	0.960141	0.961071	0.436322	0.94579	0.240625	0.425909	0.878183	0.757884	15.94
FALSE	High	Master Protein	Q80X71	Transmembrane protein 106B OS=Mus musculus OX=10090 GN=Tmem106b PE=1 SV=1	0	FALSE	10.102	11	2	8	2	275	31.2	6.68	6.41	2	cell organization and biogenesis;protein metabolism;other metabolic processes;transport;developmental processes;other biological processes	other membranes;other cytoplasmic organelle	other molecular function	Pf07092	71900	Tmem106b	mmu:71900; Q80X71; Q9D737	ENSMUSG00000029571			0	0	0.29	0.354	0.316	100	0.832	0.773	3.938	0.01	1.676	1.609	2.10336e-06	0.00897172	0.00204454	1.72667e-16	0.881087	0.69799	9.98854e-07	1.746e-16	0.761757	0.773406	18.72
FALSE	High	Master Protein	Q8VC04	Transmembrane protein 106A OS=Mus musculus OX=10090 GN=Tmem106a PE=1 SV=1	0	FALSE	20.202	15	3	17	3	261	29.1	7.44	15.24	3	protein metabolism;other metabolic processes;stress response;other biological processes	plasma membrane;other membranes		Pf07092	217203	Tmem106a	mmu:217203; Q3U4J0; Q3U9D3; Q3UEA5; Q8CIC3; Q8VC04	ENSMUSG00000034947		Tyrobp causal network in microglia	1	0	0.658	1.139	1.058	0.925	1.443	0.943	1.123	0.791	0.836	1.278	0.439348	0.98875	0.974203	0.93384	0.405851	0.936825	0.889853	0.936024	0.933663	0.969488	14.01
FALSE	High	Master Protein	Q99KF1	Transmembrane emp24 domain-containing protein 9 OS=Mus musculus OX=10090 GN=Tmed9 PE=1 SV=2	0	FALSE	112.526	41	10	183	9	235	27.1	8.41	506.03	10	cell organization and biogenesis;transport;other biological processes	other membranes;ER/Golgi;other cell component	other molecular function	Pf01105	67511	Tmed9	mmu:67511; Q99KF1; Q9CX02	ENSMUSG00000058569	COPI-dependent Golgi-to-ER retrograde traffic; COPI-mediated anterograde transport		2	1	0.835	1.04	1.096	0.901	0.967	1.037	0.997	0.953	1.029	0.986	0.377548	0.931409	0.96713	0.855084	0.845637	0.994163	0.97002	0.967166	0.9787	0.948913	26.97
FALSE	High	Master Protein	Q9CXE7	Transmembrane emp24 domain-containing protein 5 OS=Mus musculus OX=10090 GN=Tmed5 PE=1 SV=1	0	FALSE	22.544	18	4	65	4	229	26.2	4.93	146.25	4	cell organization and biogenesis;transport	other membranes;ER/Golgi;other cell component		Pf01105	73130	Tmed5	mmu:73130; Q3TDS6; Q9CXE7	ENSMUSG00000063406	WNT ligand biogenesis and trafficking		1	0	0.741	1.12	0.815	0.857	1.169	0.955	0.927	0.795	1.06	0.934	0.182775	0.983466	0.647643	0.792636	0.734288	0.922088	0.969595	0.809304	0.99916	0.963413	59.96
FALSE	High	Master Protein	Q8R1V4	Transmembrane emp24 domain-containing protein 4 OS=Mus musculus OX=10090 GN=Tmed4 PE=1 SV=1	0	FALSE	92.393	41	8	137	7	227	26	8.18	364.53	8	cell organization and biogenesis;transport	other membranes;ER/Golgi;other cell component		Pf01105	103694	Tmed4	mmu:103694; Q3TY55; Q8R1V4	ENSMUSG00000004394			0	0	0.917	0.874	1.037	1.1	1.085	1.173	1.188	0.936	0.927	0.906	0.947143	0.729229	0.932177	0.879789	0.946815	0.743197	0.568078	0.985394	0.910868	0.87923	43.62
FALSE	High	Master Protein	Q78IS1	Transmembrane emp24 domain-containing protein 3 OS=Mus musculus OX=10090 GN=Tmed3 PE=1 SV=1	0	FALSE	13.105	10	2	32	2	221	25.4	5.96	22.51	2	cell organization and biogenesis;transport	other membranes;ER/Golgi;other cell component		Pf01105	66111	Tmed3	mmu:66111; Q78IS1; Q9DC62; Q9DCK9	ENSMUSG00000032353	COPI-dependent Golgi-to-ER retrograde traffic; COPI-mediated anterograde transport		2	0	0.919	0.809	1.19	0.888	1.151	1.291	1.005	1.054	0.557	0.906	0.945796	0.786027	0.992132	0.856927	0.918923	0.806106	0.973578	0.857662	0.478119	0.954214	21.87
FALSE	High	Master Protein	Q9R0Q3	Transmembrane emp24 domain-containing protein 2 OS=Mus musculus OX=10090 GN=Tmed2 PE=1 SV=1	0	FALSE	78.971	34	6	143	6	201	22.7	5.17	335.87	6	cell organization and biogenesis;stress response;transport;developmental processes;signal transduction;other biological processes	other membranes;ER/Golgi;other cell component		Pf01105	56334	Tmed2	mmu:56334; Q9R0Q3	ENSMUSG00000029390	COPI-dependent Golgi-to-ER retrograde traffic; COPI-mediated anterograde transport; Pre-NOTCH Processing in Golgi; COPII-mediated vesicle transport; Cargo concentration in the ER		5	0	0.871	1.092	0.958	0.994	1.14	1.098	0.982	0.845	0.991	1.005	0.774864	0.962791	0.809295	0.99801	0.805219	0.936878	0.99637	0.806476	0.941647	0.958281	31.65
FALSE	High	Master Protein	Q9D1D4	Transmembrane emp24 domain-containing protein 10 OS=Mus musculus OX=10090 GN=Tmed10 PE=1 SV=1	0	FALSE	133.366	39	10	206	10	219	24.9	6.7	733.39	10	cell organization and biogenesis;transport;other biological processes	plasma membrane;other membranes;ER/Golgi;other cell component	transporter activity;other molecular function	Pf01105	68581	Tmed10	mmu:68581; Q3U7I7; Q6P227; Q922U8; Q9D1D4	ENSMUSG00000021248	COPI-dependent Golgi-to-ER retrograde traffic; COPI-mediated anterograde transport; COPII-mediated vesicle transport; Cargo concentration in the ER	mRNA processing	5	0	0.895	1.121	1.277	0.964	1.019	1.19	0.906	0.807	1.018	0.944	0.819003	0.957422	0.985393	0.983274	0.982936	0.645127	0.903181	0.478857	0.916621	0.865947	21.96
FALSE	High	Master Protein	Q3V009	Transmembrane emp24 domain-containing protein 1 OS=Mus musculus OX=10090 GN=Tmed1 PE=1 SV=1	0	FALSE	24.388	21	4	52	4	227	25.2	4.5	69.65	4	cell organization and biogenesis;transport	plasma membrane;other membranes;ER/Golgi;other cell component		Pf01105	17083	Tmed1	mmu:17083; Q3TUX8; Q3V009; Q61073; Q91YK3	ENSMUSG00000032180			0	0	1.004	1.169	1.112	1.148	1.247	1.014	1.077	0.926	0.984	1.132	0.959638	0.98849	0.985393	0.880467	0.490107	0.994163	0.881797	0.995991	0.968109	0.993019	29.76
FALSE	High	Master Protein	Q8BQX5	Transmembrane and coiled-coil domain-containing protein 6 OS=Mus musculus OX=10090 GN=Tmco6 PE=1 SV=2	0	FALSE	11	8	2	2	2	494	54.9	6.11	2.5	2	transport	other membranes	other molecular function		71983	Tmco6	mmu:71983; Q8BQX5; Q99JV8; Q9CWP3	ENSMUSG00000006850			0	0
FALSE	High	Master Protein	Q921L3	Calcium load-activated calcium channel OS=Mus musculus OX=10090 GN=Tmco1 PE=1 SV=1	0	FALSE	47.404	24	4	107	4	188	21.2	9.74	311.81	4	stress response;transport;signal transduction;other biological processes	other membranes;ER/Golgi;other cell component	transporter activity;translation activity	Pf01956	68944	Tmco1	mmu:68944; Q3TS11; Q921L3	ENSMUSG00000052428			0	0	0.962	1.015	1.13	0.962	1.08	1.135	0.898	0.994	0.804	0.744	0.980293	0.937081	0.986778	0.963991	0.95042	0.890639	0.882385	0.876221	0.661976	0.471226	19.92
FALSE	High	Master Protein	Q8K003	Translation machinery-associated protein 7 OS=Mus musculus OX=10090 GN=Tma7 PE=3 SV=1	0.001	FALSE	4.69	31	2	27	2	64	7.1	9.99	30.4	2				Pf09072	66167	Tma7	mmu:66167; Q8K003	ENSMUSG00000091537			0	0	100	100	100	2.372	0.999	0.68	0.01	0.737		4.306	1.8529e-16	1.55664e-16	1.66269e-16	0.0147306	0.990163	0.321336	2.13711e-16	0.924345		0.0311027
FALSE	High	Master Protein	Q9CR02	Translation machinery-associated protein 16 OS=Mus musculus OX=10090 GN=Tma16 PE=1 SV=1	0	FALSE	89.171	40	9	87	9	221	25.8	9.19	198.28	9		nucleus		Pf11176	66282	Tma16	mmu:66282; Q05DD8; Q9CR02	ENSMUSG00000025591			0	0	0.86	2.335	1.592	0.775	0.95	0.93	0.886	1.062	2.008	1.417	0.834617	0.183189	0.784141	0.331035	0.772318	0.892542	0.90173	0.763665	0.189972	0.869187	56.71
FALSE	High	Master Protein	Q8BH24	Transmembrane 9 superfamily member 4 OS=Mus musculus OX=10090 GN=Tm9sf4 PE=1 SV=1	0	FALSE	87.373	21	13	163	13	643	74.6	7.23	361.21	13	cell adhesion;cell organization and biogenesis;stress response;transport;other biological processes	other membranes;ER/Golgi;other cytoplasmic organelle		Pf02990	99237	Tm9sf4	mmu:99237; Q2TBF8; Q3TB27; Q8BH24; Q8BU80; Q8BXB4; Q8CHH4	ENSMUSG00000068040			0	0	0.934	1.068	0.905	0.962	1.086	0.915	1.106	1.064	1.045	1.028	0.955579	0.906225	0.705317	0.985331	0.881047	0.872249	0.708118	0.609932	0.92899	0.928594	18.91
FALSE	High	Master Protein	Q9ET30	Transmembrane 9 superfamily member 3 OS=Mus musculus OX=10090 GN=Tm9sf3 PE=1 SV=1	0	FALSE	55.776	17	11	191	11	587	67.5	7.21	301.52	11	other biological processes	other membranes		Pf02990	107358	Tm9sf3	mmu:107358; Q9ET30	ENSMUSG00000025016			0	0	0.94	0.967	0.89	0.946	1.097	0.89	1.161	1.137	1.01	1.181	0.98132	0.885334	0.643972	0.94472	0.916948	0.741881	0.596325	0.36252	0.963286	0.986666	24.61
FALSE	High	Master Protein	P58021	Transmembrane 9 superfamily member 2 OS=Mus musculus OX=10090 GN=Tm9sf2 PE=1 SV=1	0	FALSE	89.843	22	11	141	11	662	75.3	7.43	315.34	11	other metabolic processes;other biological processes	other membranes;cytoskeleton;ER/Golgi;other cytoplasmic organelle		Pf02990	68059	Tm9sf2	mmu:68059; P58021	ENSMUSG00000025544			0	0	0.842	0.909	1.135	0.909	1.086	1.133	1.085	1.025	0.863	0.886	0.561945	0.81226	0.987686	0.855084	0.932848	0.892542	0.801256	0.784062	0.78632	0.784056	35.32
FALSE	High	Master Protein	Q9DBU0	Transmembrane 9 superfamily member 1 OS=Mus musculus OX=10090 GN=Tm9sf1 PE=2 SV=2	0	FALSE	14.466	6	3	22	3	606	68.9	7.09	41.38	3	other metabolic processes;other biological processes	other membranes;other cytoplasmic organelle;other cell component		Pf02990	74140	Tm9sf1	mmu:74140; Q3U7S4; Q8VD27; Q922J5; Q9DBU0; Q9ET29	ENSMUSG00000002320			0	0	0.91	0.889	0.726	1.083	1.264	0.889	0.958	0.897	0.642	0.697	0.934846	0.901465	0.499091	0.950143	0.562108	0.813667	0.996477	0.99904	0.46287	0.691443	20.31
FALSE	High	Master Protein	Q9EQU3	Toll-like receptor 9 OS=Mus musculus OX=10090 GN=Tlr9 PE=1 SV=3	0	FALSE	10.608	3	2	12	2	1032	116.3	8.7	11.38	2	protein metabolism;other metabolic processes;stress response;developmental processes;signal transduction;other biological processes	plasma membrane;other membranes;ER/Golgi;other cytoplasmic organelle;other cell component	signal transduction activity or receptor binding;nucleic acid binding activity;other molecular function	Pf01582, Pf13855, Pf18837	81897	Tlr9	F8VPN5; mmu:81897; Q4L0K3; Q4L0K4; Q99MF2; Q99MQ8; Q9EQU3	ENSMUSG00000045322	Trafficking and processing of endosomal TLR; PI3K Cascade; Toll Like Receptor 9 (TLR9) Cascade		3	0	0.932	2.696	1.511	0.799	1.495	1.025	1.741	2.211	3.156	2.209	0.98022	0.222735	0.924568	0.764314	0.394282	0.994163	0.221278	0.0518287	0.0517677	0.391597	7.84
FALSE	High	Master Protein	P58681	Toll-like receptor 7 OS=Mus musculus OX=10090 GN=Tlr7 PE=1 SV=1	0	FALSE	65.163	11	12	99	12	1050	121.8	7.02	106.2	12	protein metabolism;other metabolic processes;stress response;signal transduction;other biological processes	plasma membrane;other membranes;ER/Golgi;other cytoplasmic organelle;other cell component	nucleic acid binding activity;other molecular function	Pf00560, Pf01582, Pf13855, Pf18837	170743	Tlr7	mmu:170743; P58681; Q923I1	ENSMUSG00000044583	Trafficking and processing of endosomal TLR; Toll Like Receptor 7/8 (TLR7/8) Cascade		2	0	1.114	0.804	1.116	1.256	1.152	1.258	0.96	0.912	0.681	0.833	0.462815	0.692781	0.987836	0.489586	0.805908	0.682904	0.99582	0.99904	0.466597	0.887656	19.84
FALSE	High	Master Protein	Q9QUN7	Toll-like receptor 2 OS=Mus musculus OX=10090 GN=Tlr2 PE=1 SV=1	0	FALSE	225.885	38	26	437	26	784	89.4	6.64	1056.94	26	cell organization and biogenesis;protein metabolism;other metabolic processes;stress response;developmental processes;signal transduction;other biological processes	plasma membrane;other membranes;ER/Golgi;other cell component	signal transduction activity or receptor binding;other molecular function	Pf01582, Pf13855	24088	Tlr2	mmu:24088; Q3U400; Q9DBC4; Q9QUN7		Neutrophil degranulation; Regulation of TLR by endogenous ligand; Beta defensins	Toll-like receptor signaling	4	0	1.085	2.682	3.584	1.061	1.073	1.153	0.893	0.934	2.233	2.761	0.503837	0.0404823	3.18354e-05	0.917171	0.938024	0.770552	0.880482	0.99904	0.0342247	0.00231397	24.26
FALSE	High	Master Protein	Q6R5N8	Toll-like receptor 13 OS=Mus musculus OX=10090 GN=Tlr13 PE=1 SV=1	0	FALSE	16.754	7	5	29	5	991	114.4	8.63	1.85	5	stress response;signal transduction;other biological processes	plasma membrane;other membranes;other cytoplasmic organelle;other cell component	nucleic acid binding activity;other molecular function	Pf00560, Pf01582, Pf13855	279572	Tlr13	mmu:279572; Q148Y7; Q3TDS2; Q6R5N8	ENSMUSG00000033777			0	0	1.068	0.528	0.83	1.002	1.222	1.124	1.043	1.184	0.726	0.816	0.898195	0.251245	0.737116	0.985331	0.887727	0.984808	0.943662	0.663618	0.830578	0.885667	50.66
FALSE	High	Master Protein	Q71LX4	Talin-2 OS=Mus musculus OX=10090 GN=Tln2 PE=1 SV=3	0	FALSE	166.835	13	25	374	11	2375	253.5	5.8	798.9	25	cell adhesion;cell organization and biogenesis	plasma membrane;other membranes;cytoskeleton;other cell component	signal transduction activity or receptor binding;cytoskeletal activity	Pf00373, Pf01608, Pf08913, Pf09141, Pf16511	70549	Tln2	E9QM49; mmu:70549; Q71LX4; Q8BWK0				0	0	1.013	1.3	1.428	1.3	1.05	1.288	0.723	0.657	0.968	0.764	0.959638	0.975947	0.954489	0.844673	0.995831	0.870519	0.81555	0.756402	0.997054	0.917556	55.55
FALSE	High	Master Protein	P26039	Talin-1 OS=Mus musculus OX=10090 GN=Tln1 PE=1 SV=2	0	FALSE	1909	67	130	3648	116	2541	269.7	6.18	12140.5	130	cell adhesion;cell organization and biogenesis;signal transduction	plasma membrane;other membranes;cytoskeleton;other cell component	signal transduction activity or receptor binding;cytoskeletal activity;other molecular function	Pf00373, Pf01608, Pf08913, Pf09141, Pf16511	21894	Tln1	A2AIM8; mmu:21894; P26039; Q8VEF0	ENSMUSG00000028465	Platelet degranulation ; MAP2K and MAPK activation; GRB2:SOS provides linkage to MAPK signaling for Integrins ; p130Cas linkage to MAPK signaling for integrins; Smooth Muscle Contraction; SEMA3A-Plexin repulsion signaling by inhibiting Integrin adhesion	Primary focal segmental glomerulosclerosis (FSGS); Integrin-mediated cell adhesion; Focal adhesion	10	14	0.993	0.996	0.95	1.149	1.217	1.07	1.062	0.915	0.866	0.958	0.883738	0.823623	0.794992	0.385406	0.182432	0.922088	0.828164	0.939835	0.626197	0.862708	22.45
FALSE	High	Master Protein	Q8C0V0	Serine/threonine-protein kinase tousled-like 1 OS=Mus musculus OX=10090 GN=Tlk1 PE=1 SV=2	0	FALSE	13.579	6	4	35	2	766	86.6	8.79	66.21	4	cell cycle OR cell proliferation;cell organization and biogenesis;protein metabolism;other metabolic processes;stress response;transport;signal transduction;other biological processes	nucleus	kinase activity;other molecular function	Pf00069	228012	Tlk1	mmu:228012; Q8C0V0	ENSMUSG00000041997			0	1	0.76	1.423	1.2	1.03	1.074	1.054	0.777	0.687	1.066	0.961	0.755072	0.949439	0.997269	0.990028	0.987911	0.998439	0.920987	0.866706	0.998132	0.994066	29.15
FALSE	High	Master Protein	Q08122-1	Isoform 1 of Transducin-like enhancer protein 3 OS=Mus musculus OX=10090 GN=Tle3	0	FALSE	13.496	4	3	25	3	771	83.2	7.09	22.88	3						Tle3	Q08122-1				0	0	0.937	1.174	0.935	0.931	1.162	0.855	0.838	0.843	0.793	0.881	0.984684	0.999995	0.906421	0.94472	0.906975	0.792213	0.920987	0.967211	0.892457	0.92013	28.75
FALSE	High	Master Protein	P40142	Transketolase OS=Mus musculus OX=10090 GN=Tkt PE=1 SV=1	0	FALSE	676.892	65	41	1601	41	623	67.6	7.5	5585.3	41	other metabolic processes;other biological processes	other membranes;ER/Golgi;nucleus;other cytoplasmic organelle;other cell component	other molecular function	Pf00456, Pf02779, Pf02780	21881	Tkt	mmu:21881; P40142; Q3U7Y1; Q3UK62; Q545A1; Q9ESA0	ENSMUSG00000021957	Insulin effects increased synthesis of Xylulose-5-Phosphate; Pentose phosphate pathway	Pentose phosphate pathway	3	0	0.978	1.1	1.059	1.025	1.045	1.01	1.082	1.069	1.134	1.172	0.935699	0.930946	0.934451	0.938491	0.984551	0.998439	0.775841	0.581208	0.998132	0.994066	23.26
FALSE	High	Master Protein	Q8VC30	Triokinase/FMN cyclase OS=Mus musculus OX=10090 GN=Tkfc PE=1 SV=1	0	FALSE	64.73	26	9	100	9	578	59.7	6.92	156.21	9	other metabolic processes;other biological processes	cytosol	kinase activity;other molecular function	Pf02733, Pf02734	225913	Tkfc	mmu:225913; Q8VC30	ENSMUSG00000034371	Fructose catabolism		1	0	1.01	0.703	0.841	1.111	0.843	1.286	1.017	0.951	0.793	0.757	0.955579	0.549786	0.742738	0.936329	0.724609	0.790076	0.949614	0.967048	0.804714	0.771309	22.36
FALSE	High	Master Protein	P04184	Thymidine kinase, cytosolic OS=Mus musculus OX=10090 GN=Tk1 PE=1 SV=3	0	FALSE	81.458	44	9	140	9	233	25.8	8.59	288.97	9	cell organization and biogenesis;DNA metabolism;other metabolic processes	cytosol	kinase activity;other molecular function	Pf00265	21877	Tk1	mmu:21877; P04184; Q58EU0; Q8C3P8; Q921J8	ENSMUSG00000025574	Pyrimidine salvage		1	0	0.918	0.5	0.708	1.016	0.929	1.075	0.781	0.648	0.449	0.627	0.955579	0.029961	0.200852	0.994908	0.788633	0.98158	0.526751	0.0347051	0.00658752	0.251437	31.82
FALSE	High	Master Protein	Q9Z0U1	Tight junction protein ZO-2 OS=Mus musculus OX=10090 GN=Tjp2 PE=1 SV=2	0	FALSE	37.743	13	11	44	11	1167	131.2	6.79	51.35	11	cell adhesion;cell organization and biogenesis;transport;signal transduction;other biological processes	plasma membrane;other membranes;nucleus;other cell component	other molecular function	Pf00595, Pf00625, Pf07653	21873	Tjp2	mmu:21873; Q8K210; Q9Z0U1	ENSMUSG00000024812	RHOA GTPase cycle; RHOB GTPase cycle; RHOC GTPase cycle; Signaling by Hippo; Apoptotic cleavage of cell adhesion proteins		5	0	1.36	1.776	1.269	1.36	1.217	1.126	1.101	0.94	1.173	1.286	0.0951472	0.699286	0.987838	0.417506	0.574009	0.947889	0.823893	0.96978	0.99782	0.956405	37.16
FALSE	High	Master Protein	Q8BH58	TIP41-like protein OS=Mus musculus OX=10090 GN=Tiprl PE=1 SV=1	0	FALSE	102.387	65	13	222	13	271	31.2	5.63	379.77	13	stress response;signal transduction;other biological processes	cytosol		Pf04176	226591	Tiprl	mmu:226591; Q8BH58	ENSMUSG00000040843			0	0	0.834	1.286	1.19	0.99	1.053	1.093	0.836	0.777	1.052	0.899	0.589791	0.981381	0.989071	0.986257	0.992821	0.947223	0.759347	0.663897	0.998132	0.885667	38.93
FALSE	High	Master Protein	Q8BUY5	Complex I assembly factor TIMMDC1, mitochondrial OS=Mus musculus OX=10090 GN=Timmdc1 PE=1 SV=1	0	FALSE	8.619	10	2	18	2	285	31.8	9.29	35.8	2		other membranes;mitochondrion;nucleus		Pf02466	76916	Timmdc1	mmu:76916; Q8BUY5; Q99LS9; Q9CSI1	ENSMUSG00000002846	Complex I biogenesis		1	0	0.991	1.439	0.676	0.89	1.077	0.652	0.79	0.978	1.263	0.818	0.984684	0.949439	0.468987	0.878172	0.974561	0.293356	0.8158	0.933604	0.96914	0.888931	81.4
FALSE	High	Master Protein	Q9WV98	Mitochondrial import inner membrane translocase subunit Tim9 OS=Mus musculus OX=10090 GN=Timm9 PE=1 SV=1	0	FALSE	40.754	48	4	75	4	89	10.3	7.21	250.53	4	cell organization and biogenesis;transport;other biological processes	other membranes;mitochondrion	other molecular function	Pf02953	30056	Timm9	mmu:30056; Q9WV98	ENSMUSG00000021079			0	0	0.895	1.594	1.447	1.375	1.118	0.987	1.126	0.75	1.606	1.629	0.90916	0.844034	0.906421	0.122892	0.873205	0.972386	0.74973	0.53449	0.657548	0.656983	27.17
FALSE	High	Master Protein	P62077	Mitochondrial import inner membrane translocase subunit Tim8 B OS=Mus musculus OX=10090 GN=Timm8b PE=1 SV=1	0	FALSE	17.03	30	2	42	2	83	9.3	5.12	96.67	2	transport	other membranes;mitochondrion	other molecular function	Pf02953	30057	Timm8b	mmu:30057; P62077; Q3TF77; Q9QUT4	ENSMUSG00000039016			0	0	0.96	1.114	1.402	2.736	0.783	1.295	1.126	0.531	1.752	1.505	0.984691	0.978585	0.96341	4.84757e-07	0.276899	0.700958	0.772471	0.198987	0.578428	0.837126	40.05
FALSE	High	Master Protein	Q9WVA2	Mitochondrial import inner membrane translocase subunit Tim8 A OS=Mus musculus OX=10090 GN=Timm8a1 PE=1 SV=1	0	FALSE	31.093	53	3	43	3	97	11	5.16	119.83	3	cell organization and biogenesis;transport	other membranes;mitochondrion	other molecular function	Pf02953	30058	Timm8a1	mmu:30058; Q542E5; Q9WVA2	ENSMUSG00000048007			0	0	0.936	1.972	1.828	1.683	0.882	0.826	0.937	0.573	1.94	2.078	0.980666	0.419478	0.400835	0.0138895	0.484566	0.570251	0.975031	0.0926486	0.132712	0.174751	60.01
FALSE	High	Master Protein	Q9D880	Mitochondrial import inner membrane translocase subunit TIM50 OS=Mus musculus OX=10090 GN=Timm50 PE=1 SV=1	0	FALSE	144.753	36	11	246	11	353	39.8	8.13	798.43	11	cell organization and biogenesis;protein metabolism;other metabolic processes;transport;signal transduction	other membranes;mitochondrion;nucleus	signal transduction activity or receptor binding;other molecular function	Pf03031	66525	Timm50	mmu:66525; Q8R3A7; Q91Z17; Q9D880	ENSMUSG00000003438			0	0	0.875	1.416	1.361	0.885	1.001	0.982	0.872	0.951	1.26	1.289	0.66194	0.966841	0.968401	0.781444	0.938024	0.983847	0.810482	0.980269	0.989017	0.962236	21.74
FALSE	High	Master Protein	O35857	Mitochondrial import inner membrane translocase subunit TIM44 OS=Mus musculus OX=10090 GN=Timm44 PE=1 SV=2	0	FALSE	190.532	42	23	434	23	452	51.1	8.13	872.67	23	cell organization and biogenesis;transport	mitochondrion;nucleus	other molecular function	Pf04280	21856	Timm44	mmu:21856; O35857; Q2NLC5	ENSMUSG00000002949			0	0	0.94	1.229	1.195	1.02	1.034	0.966	0.925	0.888	1.103	1.119	0.983608	0.999995	0.995249	0.960659	0.996715	0.961226	0.949614	0.911436	0.998132	0.999821	29.6
FALSE	High	Master Protein	Q8BGX2	Mitochondrial import inner membrane translocase subunit Tim29 OS=Mus musculus OX=10090 GN=Timm29 PE=1 SV=1	0	FALSE	59.681	29	6	124	6	266	29.4	6.73	236.12	6	cell organization and biogenesis;transport	other membranes;mitochondrion	transporter activity	Pf10171	69773	Timm29	mmu:69773; Q8BGX2	ENSMUSG00000048429			0	0	0.913	1.139	1.075	1.18	1.137	1.207	1.038	0.813	1.04	0.96	0.945796	0.994422	0.974203	0.74492	0.841316	0.792585	0.913507	0.845368	0.998132	0.967415	32.72
FALSE	High	Master Protein	Q9WTQ8	Mitochondrial import inner membrane translocase subunit Tim23 OS=Mus musculus OX=10090 GN=Timm23 PE=1 SV=1	0	FALSE	82.948	47	5	162	5	209	22	9.13	456.12	5	cell organization and biogenesis;transport	other membranes;mitochondrion	transporter activity;other molecular function	Pf02466		Timm23	Q9WTQ8				0	0	0.98	1.44	1.359	0.912	0.978	0.973	0.861	0.871	1.287	1.163	0.953073	0.920626	0.961535	0.84122	0.94304	0.948398	0.852067	0.942302	0.928866	0.982837	12.84
FALSE	High	Master Protein	Q9CQ85	Mitochondrial import inner membrane translocase subunit Tim22 OS=Mus musculus OX=10090 GN=Timm22 PE=1 SV=1	0	FALSE	32.423	23	3	46	3	194	20.1	8.22	122.32	3	cell organization and biogenesis;transport	other membranes;mitochondrion	transporter activity;other molecular function	Pf02466	56322	Timm22	mmu:56322; Q5SSL1; Q5SSL2; Q8QZU2; Q9CQ85; Q9JKW2	ENSMUSG00000020843			0	0	1.159	1.017	1.308	1.309	1	1.133	0.894	0.699	0.823	0.936	0.667272	0.962791	0.985393	0.606834	0.988252	0.963881	0.949908	0.674285	0.872443	0.966846	24.71
FALSE	High	Master Protein	Q8CCM6	Mitochondrial import inner membrane translocase subunit Tim21 OS=Mus musculus OX=10090 GN=Timm21 PE=1 SV=2	0	FALSE	26.65	31	6	52	6	244	27.9	9.95	31.42	6	cell organization and biogenesis;transport	other membranes;mitochondrion		Pf08294	67105	Timm21	mmu:67105; Q3THX0; Q8CCM6; Q8CE44; Q9CYU8; Q9CZS4	ENSMUSG00000024645			0	0	0.997	0.907	0.912	1.267	1.054	1.016	1.059	0.83	0.943	0.979	0.937155	0.829392	0.846937	0.552734	0.980535	0.998439	0.920987	0.902304	0.96208	0.971481	20.13
FALSE	High	Master Protein	Q9Z0V7	Mitochondrial import inner membrane translocase subunit Tim17-B OS=Mus musculus OX=10090 GN=Timm17b PE=1 SV=1	0	FALSE	24.209	30	3	30	3	172	18.3	9.03	59.08	3	cell organization and biogenesis;transport	other membranes;mitochondrion	transporter activity	Pf02466	21855	Timm17b	mmu:21855; Q9Z0V7	ENSMUSG00000031158			0	0	0.875	0.572	0.536	0.95	1.198	0.945	1.107	1.008	0.553	1.084	0.879996	0.139523	0.0745246	0.949014	0.755742	0.924928	0.85489	0.89635	0.138708	0.999777	22.07
FALSE	High	Master Protein	Q9Z0V8	Mitochondrial import inner membrane translocase subunit Tim17-A OS=Mus musculus OX=10090 GN=Timm17a PE=1 SV=1	0	FALSE	52.649	51	4	65	4	171	18.1	7.9	195.49	4	cell organization and biogenesis;transport;other biological processes	other membranes;mitochondrion;nucleus	transporter activity;other molecular function	Pf02466	21854	Timm17a	mmu:21854; Q9Z0V8	ENSMUSG00000062580			0	0	1.077	2.477	3.309	0.769	0.907	1.194	0.914	1.271	2.499	2.174	0.921921	0.261468	0.0137301	0.691887	0.768021	0.81084	0.984735	0.717342	0.0550616	0.319362	16.44
FALSE	High	Master Protein	P62075	Mitochondrial import inner membrane translocase subunit Tim13 OS=Mus musculus OX=10090 GN=Timm13 PE=1 SV=1	0	FALSE	50.278	69	5	102	5	95	10.5	8.18	295.19	5	cell organization and biogenesis;transport	other membranes;mitochondrion;nucleus	other molecular function	Pf02953	30055	Timm13	mmu:30055; P62075; Q91VM6; Q9DC89; Q9UHL8; Q9WTL1	ENSMUSG00000020219			0	0	1.339	2.201	2.011	1.557	0.927	0.978	0.809	0.591	1.899	1.646	0.000457607	0.194024	0.165947	0.00167704	0.670531	0.960366	0.648471	0.00344886	0.268748	0.578025	27.67
FALSE	High	Master Protein	Q9WV96	Mitochondrial import inner membrane translocase subunit Tim10 B OS=Mus musculus OX=10090 GN=Timm10b PE=1 SV=1	0	FALSE	24.882	42	3	54	3	100	11.3	7.08	119.04	3	transport	other membranes;mitochondrion	other molecular function	Pf02953	14356	Timm10b	mmu:14356; Q545D2; Q9DCB5; Q9WV96	ENSMUSG00000089847; ENSMUSG00000110234			0	0	0.914	0.969	1.303	1.031	0.9	1.563	0.755	0.884	1.017	0.847	0.955579	0.935828	0.987686	0.994444	0.841316	0.321504	0.684719	0.99904	0.998132	0.910993	44.59
FALSE	High	Master Protein	P62073	Mitochondrial import inner membrane translocase subunit Tim10 OS=Mus musculus OX=10090 GN=Timm10 PE=1 SV=1	0	FALSE	20.688	43	3	20	3	90	10.3	6.29	14	3	cell organization and biogenesis;transport;other biological processes	other membranes;mitochondrion	other molecular function	Pf02953	30059	Timm10	mmu:30059; P62073; Q9WV99; Q9WVA0; Q9Y5J8	ENSMUSG00000027076			0	0	0.943	1.541		1.06	0.772	2.314	1.112	0.99	1.823	2.038	0.995615	0.918056		0.994957	0.490107	0.0011464	0.884451	0.950133	0.577659	0.668761	33.35
FALSE	High	Master Protein	Q9R1X4	Protein timeless homolog OS=Mus musculus OX=10090 GN=Timeless PE=1 SV=3	0	FALSE	177.346	26	24	272	24	1197	137.4	5.49	439.02	24	cell cycle OR cell proliferation;DNA metabolism;other metabolic processes;stress response;developmental processes;signal transduction;other biological processes	nucleus;other cell component	nucleic acid binding activity;other molecular function	Pf04821, Pf05029	21853	Timeless	mmu:21853; Q63ZX9; Q6P204; Q6PDL4; Q7TPV8; Q8R0Q2; Q9R1X4; Q9R268; Q9Z0E7	ENSMUSG00000039994	Processing of DNA double-strand break ends		1	0	1.018	1.721	1.627	0.954	0.928	1.04	0.712	0.878	1.316	1.089	0.868371	0.751699	0.766124	0.940165	0.734288	0.999145	0.227378	0.944352	0.92899	0.993019	35.71
FALSE	High	Master Protein	Q8BZA9	Fructose-2,6-bisphosphatase TIGAR OS=Mus musculus OX=10090 GN=Tigar PE=1 SV=1	0	FALSE	100.442	45	7	152	7	269	29.2	8.18	580.44	7	other metabolic processes;stress response;developmental processes;other biological processes	other membranes;cytosol;mitochondrion;nucleus;other cell component	other molecular function	Pf00300	319801	Tigar	mmu:319801; Q8BZA9	ENSMUSG00000038028	TP53 Regulates Metabolic Genes		1	0	0.907	1.788	1.555	0.977	0.875	1.081	0.895	0.863	1.888	1.174	0.935699	0.609731	0.73542	0.981928	0.324304	0.948398	0.886541	0.891905	0.307606	0.988811	24.95
FALSE	High	Master Protein	Q793I8	TRAF-interacting protein with FHA domain-containing protein A OS=Mus musculus OX=10090 GN=Tifa PE=1 SV=1	0	FALSE	32.137	33	6	49	6	184	21.5	5	95.35	6	cell organization and biogenesis;stress response;signal transduction;other biological processes	other cell component		Pf00498	211550	Tifa	mmu:211550; Q3TLY9; Q793I8	ENSMUSG00000046688	Alpha-protein kinase 1 signaling pathway		1	0	0.918	0.864	1.269	1.111	1.205	1.228	1.206	0.907	0.961	1.193	0.955579	0.82085	0.987836	0.907242	0.485924	0.729472	0.552383	0.99904	0.973872	0.974146	17.54
FALSE	High	Master Protein	P70318	Nucleolysin TIAR OS=Mus musculus OX=10090 GN=Tial1 PE=1 SV=1	0	FALSE	92.887	30	10	223	6	392	43.4	7.99	741.39	10	other biological processes	nucleus;other cytoplasmic organelle;other cell component	nucleic acid binding activity	Pf00076	21843	Tial1	mmu:21843; P70318	ENSMUSG00000030846	FGFR2 alternative splicing	mRNA processing	2	4	0.943	1.418	1.359	0.93	1.064	1.052	0.907	0.912	1.186	1.196	0.98132	0.947162	0.945761	0.924334	0.980495	0.977416	0.903142	0.96969	0.998132	0.981572	27.35
FALSE	High	Master Protein	P52912	Nucleolysin TIA-1 OS=Mus musculus OX=10090 GN=Tia1 PE=1 SV=1	0	FALSE	36.222	17	7	87	3	386	42.8	7.74	198.28	7	cell organization and biogenesis;other biological processes	cytosol;nucleus;other cell component	nucleic acid binding activity	Pf00076	21841	Tia1	mmu:21841; P52912	ENSMUSG00000071337	FGFR2 alternative splicing	mRNA processing	2	0	0.796	0.774	0.968	0.905	0.884	0.875	0.832	1.099	1.231	1.655	0.745063	0.770435	0.915619	0.910772	0.845982	0.844759	0.911292	0.842182	0.967712	0.83767	56.16
FALSE	High	Master Protein	Q91YJ3	Thymocyte nuclear protein 1 OS=Mus musculus OX=10090 GN=Thyn1 PE=1 SV=1	0	FALSE	50.628	50	10	193	10	226	26.2	9.11	303.61	10		nucleus		Pf01878	77862	Thyn1	mmu:77862; Q91YJ3	ENSMUSG00000035443			0	0	0.915	1.132	1.211	0.972	1.022	1.004	0.94	0.918	1.184	1.243	0.915484	0.940327	0.994443	0.994957	0.997196	0.999837	0.975031	0.94958	0.999463	0.982589	20.36
FALSE	High	Master Protein	P97770	THUMP domain-containing protein 3 OS=Mus musculus OX=10090 GN=Thumpd3 PE=1 SV=1	0	FALSE	53.533	29	11	156	11	505	56.4	7.43	190.15	11	RNA metabolism OR transcription;other metabolic processes	cytosol;nucleus	nucleic acid binding activity;other molecular function	Pf01170, Pf02926	14911	Thumpd3	mmu:14911; P97770; Q99M45; Q9D3P0	ENSMUSG00000030264			0	0	0.934	0.991	0.935	1.145	1.09	1.162	1.195	0.952	1.009	0.988	0.981598	0.916915	0.779803	0.801878	0.938024	0.873094	0.556927	0.964462	0.996351	0.968123	22.34
FALSE	High	Master Protein	Q99J36	THUMP domain-containing protein 1 OS=Mus musculus OX=10090 GN=Thumpd1 PE=1 SV=1	0	FALSE	100.058	41	15	241	15	350	38.9	6.07	506.88	15	RNA metabolism OR transcription;other metabolic processes		nucleic acid binding activity	Pf02926	233802	Thumpd1	mmu:233802; Q3U6Y3; Q99J36	ENSMUSG00000030942			0	0	0.944	1.279	1.238	0.951	1.079	0.868	0.98	0.877	1.101	1.32	0.984488	0.989263	0.987686	0.951351	0.958698	0.698537	0.991127	0.886902	0.998132	0.917982	27.19
FALSE	High	Master Protein	Q8JZL3	Thiamine-triphosphatase OS=Mus musculus OX=10090 GN=Thtpa PE=1 SV=3	0	FALSE	13.101	14	4	26	4	224	24.2	4.72	8.27	4	other metabolic processes	other cell component	other molecular function	Pf01928	105663	Thtpa	mmu:105663; Q3V1G2; Q8C3P9; Q8JZL3	ENSMUSG00000045691	Vitamin B1 (thiamin) metabolism		1	0	1.504	0.458	0.547	1.168	0.83	1.063	1.118	1.35	0.614	0.52	5.62103e-07	0.0254262	0.0234911	0.585243	0.191326	0.994163	0.757648	0.0220881	0.24717	0.0632977	22.55
FALSE	High	Master Protein	Q569Z6	Thyroid hormone receptor-associated protein 3 OS=Mus musculus OX=10090 GN=Thrap3 PE=1 SV=1	0	FALSE	216.706	28	23	365	22	951	108.1	10.17	870.32	23	RNA metabolism OR transcription;other metabolic processes;other biological processes	nucleus	nucleic acid binding activity;other molecular function	Pf15440	230753	Thrap3	mmu:230753; Q569Z6	ENSMUSG00000043962			0	0	1.136	1.51	1.435	0.938	1.165	0.833	0.945	1.178	1.232	1.638	0.0876762	0.908977	0.901677	0.94472	0.62686	0.452264	0.977457	0.0797098	0.971196	0.555253	27.17
FALSE	High	Master Protein	Q8C1A5	Thimet oligopeptidase OS=Mus musculus OX=10090 GN=Thop1 PE=1 SV=1	0	FALSE	358.654	54	33	774	33	687	78	6.06	2152.5	33	protein metabolism;other metabolic processes;signal transduction	mitochondrion	other molecular function	Pf01432	50492	Thop1	mmu:50492; Q8C1A5; Q8K0J9; Q8K2D4; Q9EPX1		Antigen processing: Ubiquitination & Proteasome degradation		1	0	0.962	1.553	1.222	1.027	1.031	1.036	0.973	0.941	1.39	1.158	0.976731	0.921362	0.995943	0.936191	0.999467	0.979177	0.995999	0.99904	0.912804	0.991564	19.75
FALSE	High	Master Protein	Q7TMY4	THO complex subunit 7 homolog OS=Mus musculus OX=10090 GN=Thoc7 PE=1 SV=2	0	FALSE	22.998	27	6	65	6	204	23.7	5.67	75.48	6	RNA metabolism OR transcription;other metabolic processes;transport;other biological processes	cytosol;nucleus;other cell component	nucleic acid binding activity	Pf05615	66231	Thoc7	mmu:66231; Q3UIA6; Q7TMY4; Q80VT4; Q9CQ50	ENSMUSG00000053453	Transport of Mature mRNA derived from an Intron-Containing Transcript; mRNA 3'-end processing; RNA Polymerase II Transcription Termination		3	0	0.994	1.641	1.566	0.905	1.003	0.891	0.81	0.89	1.537	1.641	0.935699	0.785824	0.758555	0.842787	0.972203	0.803028	0.728268	0.976615	0.622909	0.654909	32.21
FALSE	High	Master Protein	Q5U4D9	THO complex subunit 6 homolog OS=Mus musculus OX=10090 GN=Thoc6 PE=1 SV=1	0	FALSE	80.044	43	11	167	11	341	37.3	7.12	410.85	11	RNA metabolism OR transcription;other metabolic processes;transport;developmental processes;other biological processes	nucleus;other cell component	nucleic acid binding activity	Pf00400	386612	Thoc6	mmu:386612; Q5U4D9	ENSMUSG00000041319	Transport of Mature mRNA derived from an Intron-Containing Transcript; mRNA 3'-end processing; RNA Polymerase II Transcription Termination		3	0	0.814	1.211	1.159	0.825	0.951	1.084	1.003	1.04	1.247	1.132	0.428446	0.992997	0.987686	0.498687	0.840612	0.979177	0.97232	0.798193	0.92531	0.994849	30.79
FALSE	High	Master Protein	Q8BKT7	THO complex subunit 5 homolog OS=Mus musculus OX=10090 GN=Thoc5 PE=1 SV=2	0	FALSE	112.706	37	16	203	16	683	78.6	7.12	417.65	16	RNA metabolism OR transcription;other metabolic processes;transport;developmental processes;other biological processes	nucleus;other cell component	nucleic acid binding activity	Pf09766	107829	Thoc5	mmu:107829; Q69ZU0; Q8BKT7; Q8CHR3		Transport of Mature mRNA derived from an Intron-Containing Transcript; RNA Polymerase II Transcription Termination; mRNA 3'-end processing		3	0	0.968	1.31	1.122	0.934	1.009	0.989	0.973	1.051	1.205	1.03	0.962354	0.999121	0.974203	0.940165	0.968797	0.98158	0.995974	0.677846	0.998132	0.92013	27
FALSE	High	Master Protein	Q8VE80	THO complex subunit 3 OS=Mus musculus OX=10090 GN=Thoc3 PE=2 SV=1	0	FALSE	44.302	26	7	70	7	351	38.7	6.09	86.05	7	RNA metabolism OR transcription;other metabolic processes;transport;other biological processes	nucleus;other cell component	nucleic acid binding activity	Pf00400, Pf08662, Pf12894	73666	Thoc3	mmu:73666; Q8VE80; Q9CWI8	ENSMUSG00000025872	Transport of Mature mRNA derived from an Intron-Containing Transcript; mRNA 3'-end processing; RNA Polymerase II Transcription Termination		3	0	0.782	1.131	0.938	0.797	1.055	1.159	1.093	1.107	1.056	0.756	0.357945	0.989336	0.882421	0.418777	0.990163	0.877172	0.855149	0.649357	0.998132	0.783976	37.87
FALSE	High	Master Protein	B1AZI6	THO complex subunit 2 OS=Mus musculus OX=10090 GN=Thoc2 PE=1 SV=1	0	FALSE	186.418	22	30	349	30	1594	182.7	8.44	699.64	30	RNA metabolism OR transcription;other metabolic processes;transport;developmental processes;other biological processes	nucleus	nucleic acid binding activity	Pf11262, Pf11732, Pf16134	331401	Thoc2	B1AZI6; mmu:331401	ENSMUSG00000037475	Transport of Mature mRNA derived from an Intron-Containing Transcript; mRNA 3'-end processing; RNA Polymerase II Transcription Termination		3	0	0.984	1.512	1.288	1.018	1.128	1.005	0.888	0.858	1.212	1.083	0.945227	0.904577	0.984752	0.981928	0.832712	0.99804	0.862175	0.83577	0.99774	0.987791	24.57
FALSE	High	Master Protein	Q8R3N6	THO complex subunit 1 OS=Mus musculus OX=10090 GN=Thoc1 PE=1 SV=1	0	FALSE	165.688	47	24	278	24	657	75.4	4.97	585.88	24	DNA metabolism;RNA metabolism OR transcription;other metabolic processes;transport;signal transduction;other biological processes	nucleus;other cell component	nucleic acid binding activity	Pf00531, Pf11957	225160	Thoc1	mmu:225160; Q8BWD5; Q8BXY3; Q8R3N6	ENSMUSG00000024287	Transport of Mature mRNA derived from an Intron-Containing Transcript; mRNA 3'-end processing; RNA Polymerase II Transcription Termination		3	0	1.023	1.489	1.521	0.995	1.111	1.026	0.877	0.96	1.136	1.195	0.835673	0.916705	0.798931	0.999947	0.874161	0.998439	0.823893	0.949062	0.998132	0.981572	29.86
FALSE	High	Master Protein	Q9CY52	Probable tRNA(His) guanylyltransferase OS=Mus musculus OX=10090 GN=Thg1l PE=1 SV=1	0	FALSE	17.28	10	3	18	3	298	34.9	8.57	11.56	3	cell organization and biogenesis;RNA metabolism OR transcription;other metabolic processes;stress response	mitochondrion;other cell component	enzyme regulator activity;other molecular function	Pf04446, Pf14413	66628	Thg1l	mmu:66628; Q562D7; Q9CY52	ENSMUSG00000011254			0	0	0.743	0.578	0.396	0.722	0.617	0.251	1.172	1.184	1.121	1.808	0.698828	0.30287	0.00628602	0.554778	0.0254835	1.96083e-12	0.857263	0.781515	0.998132	0.739426	41.06
FALSE	High	Master Protein	Q91YX0	Protein THEMIS2 OS=Mus musculus OX=10090 GN=Themis2 PE=1 SV=2	0	FALSE	45.381	17	8	70	8	663	74.3	6.19	22.53	8	stress response;signal transduction;other biological processes	nucleus;other cell component		Pf12736	230787	Themis2	mmu:230787; Q3U5K5; Q91YX0	ENSMUSG00000037731			0	0	0.882	0.677	1.065	0.949	1.006	1.065	1.098	1.061	0.697	1.091	0.889277	0.341725	0.98498	0.937122	0.992821	0.994163	0.843516	0.736045	0.487098	0.999821	34.23
FALSE	High	Master Protein	Q80ZW2	Protein THEM6 OS=Mus musculus OX=10090 GN=Them6 PE=1 SV=1	0	FALSE	38.967	40	7	101	7	207	23.8	9.11	208.58	7		non-structural extracellular		Pf13279	223626	Them6	mmu:223626; Q80ZW2	ENSMUSG00000056665			0	0	0.913	1.227	1.325	0.847	0.894	0.852	0.99	0.97	1.204	1.138	0.945796	0.992125	0.974203	0.552734	0.616216	0.639893	0.978005	0.933604	0.99304	0.993019	20.57
FALSE	High	Master Protein	P35441	Thrombospondin-1 OS=Mus musculus OX=10090 GN=Thbs1 PE=1 SV=1	0	FALSE	58.067	11	13	126	10	1170	129.6	4.96	234.88	13	cell adhesion;cell organization and biogenesis;protein metabolism;other metabolic processes;stress response;transport;developmental processes;other biological processes	non-structural extracellular;extracellular matrix;plasma membrane;other membranes;cytosol;ER/Golgi;other cell component	signal transduction activity or receptor binding;other molecular function	Pf00090, Pf00093, Pf02412, Pf05735		Thbs1	P35441		Platelet degranulation ; Signaling by PDGF; Integrin cell surface interactions; O-glycosylation of TSR domain-containing proteins		4	3	0.942	0.394	0.431	0.961	0.995	1.08	1.23	1.278	0.451	0.451	0.984684	0.004347	0.000422128	0.960659	0.960276	0.976249	0.36188	0.0479737	0.0117416	0.0179726	25.39
FALSE	High	Master Protein	Q9JJD0	THAP domain-containing protein 11 OS=Mus musculus OX=10090 GN=Thap11 PE=1 SV=1	0	FALSE	6.442	6	2	24	2	305	33.3	8.82	25.29	2	other biological processes	cytosol;nucleus	nucleic acid binding activity;other molecular function	Pf05485	59016	Thap11	mmu:59016; Q3TCZ5; Q99KZ0; Q9JJD0	ENSMUSG00000036442		Mechanisms associated with pluripotency	1	0	1.495	1.426	1.272	1.349	1.074	1.026	0.877	0.857	0.918	1.081	0.0671415	0.955818	0.989053	0.625654	0.979452	0.998439	0.947398	0.985886	0.964067	0.994127	13.84
FALSE	High	Master Protein	A8C756	Thyroid adenoma-associated protein homolog OS=Mus musculus OX=10090 GN=Thada PE=1 SV=1	0	FALSE	205.906	22	34	454	34	1938	217.2	6.25	699.72	34	RNA metabolism OR transcription;other metabolic processes;other biological processes	ER/Golgi		Pf10350	240174	Thada	A8C756; mmu:240174; Q3TDR4; Q3U2L1; Q69ZA8; Q7TPV7; Q8C8S7	ENSMUSG00000024251			0	0	1.047	1.456	1.319	1.112	1.029	1.053	0.884	0.823	1.274	1.224	0.70381	0.912535	0.969783	0.796711	0.994638	0.98158	0.860109	0.755876	0.951056	0.972645	26.01
FALSE	High	Master Protein	Q923W1	Trimethylguanosine synthase OS=Mus musculus OX=10090 GN=Tgs1 PE=1 SV=2	0	FALSE	32.3	12	7	32	7	853	96.7	4.97	24.49	7	RNA metabolism OR transcription;other metabolic processes	cytosol;nucleus;other cell component	other molecular function	Pf09445	116940	Tgs1	A2AJF7; mmu:116940; Q6DI60; Q6PEA7; Q8R0W9; Q923W1	ENSMUSG00000028233	Cytoprotection by HMOX1; snRNP Assembly; Regulation of lipid metabolism by PPARalpha		3	0	1.19	1.331	1.157	1.21	1.07	1.024	0.966	0.924	1.357	1.224	0.503693	0.975919	0.987836	0.779244	0.972203	0.998439	0.995126	0.995991	0.892974	0.970107	25.3
FALSE	High	Master Protein	P21981	Protein-glutamine gamma-glutamyltransferase 2 OS=Mus musculus OX=10090 GN=Tgm2 PE=1 SV=4	0	FALSE	319.669	53	31	600	31	686	77	5.1	1655.51	31	cell organization and biogenesis;protein metabolism;other metabolic processes;transport;developmental processes;signal transduction;other biological processes	non-structural extracellular;extracellular matrix;plasma membrane;other membranes;cytosol;mitochondrion;ER/Golgi;nucleus;other cell component	other molecular function	Pf00868, Pf00927, Pf01841	21817	Tgm2	mmu:21817; O88901; P21981; Q3TLV2; Q8C217; Q91VG9; Q9R1F7	ENSMUSG00000037820			0	0	0.914	1.034	0.684	1.117	1.254	1.289	1.237	0.969	1.03	0.68	0.887758	0.870534	0.159031	0.558652	0.0687271	0.179684	0.190604	0.95621	0.920778	0.169732	21.41
FALSE	High	Master Protein	Q3UR70	Transforming growth factor-beta receptor-associated protein 1 OS=Mus musculus OX=10090 GN=Tgfbrap1 PE=1 SV=1	0.001	FALSE	5.616	5	2	7	2	860	97.2	6.7	3.56	2	cell organization and biogenesis;other metabolic processes;transport;signal transduction;other biological processes	other membranes;other cytoplasmic organelle;other cell component	signal transduction activity or receptor binding;other molecular function	Pf00637, Pf00780, Pf10366, Pf10367	73122	Tgfbrap1	mmu:73122; Q3UR70; Q8BKN4	ENSMUSG00000070939			0	0
FALSE	High	Master Protein	P82198	Transforming growth factor-beta-induced protein ig-h3 OS=Mus musculus OX=10090 GN=Tgfbi PE=1 SV=1	0	FALSE	72.626	17	9	121	9	683	74.6	7.06	212.57	9	cell adhesion;cell cycle OR cell proliferation;cell organization and biogenesis;developmental processes	non-structural extracellular;extracellular matrix;ER/Golgi	signal transduction activity or receptor binding;other molecular function	Pf02469	21810	Tgfbi	mmu:21810; P82198; Q3U9R1	ENSMUSG00000035493			0	0	0.884	0.456	0.43	1.139	1.076	1.343	1.005	0.953	0.413	0.306	0.897377	0.0216816	0.0097282	0.860847	0.986771	0.741881	0.975031	0.956398	0.0100908	0.00181385	37.14
FALSE	High	Master Protein	P04202	Transforming growth factor beta-1 proprotein OS=Mus musculus OX=10090 GN=Tgfb1 PE=1 SV=1	0	FALSE	35.607	16	4	44	4	390	44.3	8.62	42.29	4	cell cycle OR cell proliferation;cell organization and biogenesis;protein metabolism;other metabolic processes;stress response;transport;developmental processes;signal transduction;other biological processes	non-structural extracellular;extracellular matrix;plasma membrane;other membranes;nucleus;other cell component	signal transduction activity or receptor binding;enzyme regulator activity;other molecular function	Pf00019, Pf00688	21803	Tgfb1	mmu:21803; P04202	ENSMUSG00000002603	Regulation of RUNX3 expression and activity; RUNX3 regulates p14-ARF; Cell surface interactions at the vascular wall; Platelet degranulation ; Downregulation of TGF-beta receptor signaling; Syndecan interactions; Molecules associated with elastic fibres; TGF-beta receptor signaling in EMT (epithelial to mesenchymal transition); RUNX3 regulates CDKN1A transcription	TGF-beta signaling pathway; Endochondral ossification; Dopaminergic neurogenesis; MicroRNAs in cardiomyocyte hypertrophy; Mechanisms associated with pluripotency; Cytokines and inflammatory response; Spinal cord injury; Primary focal segmental glomerulosclerosis (FSGS); Lung fibrosis; Adipogenesis genes; Mapk signaling pathway	21	0	1.056	1.824	1.934	0.911	1.071	0.904	0.785	0.875	1.389	1.561	0.935699	0.774815	0.6047	0.922612	0.984551	0.909281	0.855149	0.998495	0.90494	0.886412	36.14
FALSE	High	Master Protein	Q62351	Transferrin receptor protein 1 OS=Mus musculus OX=10090 GN=Tfrc PE=1 SV=1	0	FALSE	348.404	53	35	753	35	763	85.7	6.57	2207.02	35	stress response;transport;developmental processes;signal transduction;other biological processes	non-structural extracellular;plasma membrane;other membranes;mitochondrion;nucleus;other cytoplasmic organelle;other cell component	transporter activity;nucleic acid binding activity;other molecular function	Pf02225, Pf04253, Pf04389	22042	Tfrc	mmu:22042; Q61560; Q62351	ENSMUSG00000022797	Golgi Associated Vesicle Biogenesis; Cargo recognition for clathrin-mediated endocytosis; RND1 GTPase cycle; RHOH GTPase cycle; RHOJ GTPase cycle; RAC1 GTPase cycle; RAC2 GTPase cycle; RAC3 GTPase cycle; RHOA GTPase cycle; CDC42 GTPase cycle; RHOG GTPase cycle; RHOB GTPase cycle; RHOC GTPase cycle; RND2 GTPase cycle; Transferrin endocytosis and recycling; RHOQ GTPase cycle		17	0	0.91	1.327	1.17	0.828	1.089	0.882	0.825	0.965	1.024	1.122	0.858611	0.993692	0.986875	0.367518	0.870611	0.741881	0.587973	0.966266	0.916621	0.981572	21.37
FALSE	High	Master Protein	Q9ERA6	Tuftelin-interacting protein 11 OS=Mus musculus OX=10090 GN=Tfip11 PE=1 SV=1	0	FALSE	165.415	36	26	274	26	838	96.2	5.9	495.3	26	cell organization and biogenesis;RNA metabolism OR transcription;other metabolic processes;other biological processes	extracellular matrix;nucleus;other cell component	nucleic acid binding activity	Pf01585, Pf07842, Pf12457	54723	Tfip11	mmu:54723; Q8VD06; Q9ERA6	ENSMUSG00000029345	mRNA Splicing - Major Pathway		1	0	0.97	1.342	1.313	0.889	1.047	0.935	0.827	0.995	1.113	1.197	0.964625	0.965926	0.970752	0.781444	0.999084	0.908867	0.645588	0.866706	0.998132	0.981572	24.59
[truncated: 4,616 more rows]
[truncated: 75 more columns]

## Sheet: Up and Down
Gene	M81_LPS_6h.WT_LPS_6h	AdjPValue	diffexpressed
Gstm1	1.401	0.0325759	UP
Selenbp1	1.426	0.0284323	UP
Mtnd1	1.443	0.0324524	UP
[truncated: 150 more rows]
